# Supplementary material for: Re-sequencing and transcriptome analysis reveal rich DNA variations and differential expressions of fertility-related genes in neo-tetraploid rice
Source: PLoS One. 2019 Apr 5;14(4):e0214953. doi: 10.1371/journal.pone.0214953 (PMC6450637; doi:10.1371/journal.pone.0214953)
Supplement: S1 Table — (XLSX) [file pone.0214953.s002.xlsx]

## Sheet: Sheet1
S1 Table Primers used for PCR amplification
	Forward primer	Reverse primer
Os01g0719200	CCTAGCCCAGAAATTCCCCATA	GTCTCATGGACACATACTAATCGCACT
Os02g0218700	TCGAACCAACCCAACACAACAC	AAAATGGCGACGAACACAAGGT
Os03g0701700	CAGCAATCTTTTAGCAACACTCATCA	GGTACGCTACGGATGCTCGTG
Os03g0701700	ATACAGTGGTAGTGGTCTTGGCCT	GTCACACGAACAGCCCAGAATAC
Os04g0572100	CGTGCTCCTGGAAATGAAGTGTC	AGGGCGGTGTCTTCAGTGCTAT
Os04g0572100	GCTCAAGATGTTCAAAGGTGGCT	CTTGCCCGAAATAGCACTGAA
Os05g0209400	TGCTCTTTCACTCTAGTAAAGTCAGGC	TCTTGGTCGAAATTCAACAAATGAT
Os06g0551800	GAAATCAGCAACAGGAGATTTCTCA	CCTTCCAGGATTTTGACCACCA
Os07g0645900	CCTGTTCCACTTCCAATAATTCCAT	GGAATCACCTCACATCCACCCA
Os07g0645900	GCTACATCCTGGGACTGGTACTGAG	AGCAGCAACCAAGTGTCCAAAAC
Os08g0189900	GTTGCCGATATGCACTCACCTG	GAACACATCACCCTTGTTGAGCAC
Os11g0514500	CGAGTTATCTTTCGGCAAATTTAGGA	GCTTTCTTGCCTTGGCTACACTT
Os12g0572800	AAGTATGTACCCTTGCTGGAACCAT	ACTTCACCCAGTAAGCTACCATTGTC
Os12g0572800	GCAGAAGGTGATGGTGACCACTG	AGTAACACGACCTTCCATGGCATA
