# Supplementary material for: Re-sequencing and transcriptome analysis reveal rich DNA variations and differential expressions of fertility-related genes in neo-tetraploid rice
Source: PLoS One. 2019 Apr 5;14(4):e0214953. doi: 10.1371/journal.pone.0214953 (PMC6450637; doi:10.1371/journal.pone.0214953)
Supplement: S2 Table — (XLSX) [file pone.0214953.s003.xlsx]

## Sheet: Sheet1
S2 Table Primers used for qRT-PCR
GENE ID	Forward primer	Reverse primer
XLOC_001675	CTATGAATCTACCTTCTTATGATGCCA	GCATCGCCAACCCTAACATAC
XLOC_003668	CCTCACATGCAGTAAGGTCTAACG	TGTGAAGACGGACATAGCCCA
XLOC_007238	CCTCACATGCAGTAAGGTCTAACGT	CCCATACAGCGTAGGTGCGA
XLOC_015034	TTCTCTTGGCAGCCGGCAT	ATCATCGACGCCACTGCTCAT
XLOC_015816	TTGCTCCTTGTTTGATTTTGCTAG	TTGCTCCTTGTTTGATTTTGCTAG
XLOC_074661	CACAGCATCTCCCAAGACTACAACT	CCTGTAATATCTCGCTTCATCTGC
XLOC_052810	TCGTCACCGCAATCAGTATCC	CAAAGATGGAGGCTCAGTGTCG
XLOC_024598	CATGAAAGTTCTAAGGTTTTGTGGA	TGACGATCAGTTGATATTCGGAAC
XLOC_007238	TGCCACTCCTTGTGCCGAC	TCATCAGTTTCTCACTCCACCGT
XLOC_069709	TGAAAGTCTGGTTTTGGAAAGTGC	AGCGGCATCCTCCATACACAC
XLOC_024602	TGCACACATACACATTCAAACAGC	CGTGTTATTTTGGTCCTACCTATCC
XLOC_031799	CCGCTAAAGAGATGTGGGACTAC	CCTGAAGCACCTTTTGGAGTCT
XLOC_027662	TGTTTTGCCTCCACGACCAG	TAGGACCAAAATAACACGAACTACATC
XLOC_009763	ACATCAGAAAAAGGAGCAAGTCG	GCACACACCAAAATCTACGGCT
XLOC_051465	AGAAGATGAAGAAGGTGAGGATGC	CTCCTTGCGAATCCTCTCCTG
XLOC_004174	GGTTGGCTGTTCTTCGGATTC	CGTAGATTTTGGTGTGTGCGTC
XLOC_036628	GGGGATGTTGTTGTTTGATGGAT	CATCCTACATCCACATACCACAATC
XLOC_087310	GCCGCTCACCTCCTTCTACTCTA	CAACACCCTGAAACAACTCGTCT
XLOC_019765	TGCCAAATCATTACCCACGC	CAACATTCTTGGGCAGGGACT
XLOC_000590	GCTATTCATTCAACCATTTACCTCTC	TTCAAATGTGGTGTTCAAGTCCTAC
XLOC_053245	AATACCGATCGATGCCAGCAC	GGGTCTGCTAGCTGCAAGTTCAT
XLOC_023206	ATGAATCTCAATGTCTGTAATGCCA	ACCTCTACAGAAGAATGGGCACA
XLOC_045433	GACGCAGTTCAGTTATCTTCAGTTCT	AGGACTGCCCCTGAGGTCTTAG
XLOC_024076	TAAGAACCCAAGGACAGCCAAC	TCGAATCAACTCCTCCAATACCTC
XLOC_002696	AACCCAGTTTTGAACGTAGCCA	GCAGGTAGAAATGAGGTGTATGGAC
XLOC_023493	GTCTTACATTTGCCCTCGGTCA	GTTGTGAAGGGTTTCGTCGG
XLOC_082337	TCAGCAGCAGTAAACAGAAGCATC	GATTCGGTGATTCTTGGAGCG
XLOC_032819	GGGCATTCGTATTTCATAGTCAGA	GTCGGCATCGTTTATGGTTGA
XLOC_037405	GCGTATCGCTGTGTTCCTTGAC	TCGTAACAAGGTTTCCGTAGGTG
XLOC_048953	TCGGAGAAGAAACAATGACGGT	GGACTTGAAAAGCCACCTACAGA
XLOC_052962	CCTGGACAGAAAGACCCTATGAAG	CCTGGACAGAAAGACCCTATGAAG
XLOC_047377	GCCTACGCCCCATAGAAACTG	CTGGACAGAAAGACCCTATGAAG
XLOC_076008	CGGAGAAGAAACAATGACGGTAT	GGACTTGAAAAGCCACCTACAGA
LOC_Os03g12414	GGAAGAGATTTGAGGACTTGGACA	AGCGGTCCATCAGCCCTATC
LOC_Os12g38460	CCTGGAAGATTTTGGTGATTATGAC	CCGATGGCTTGCTGATGTTT
LOC_Os11g40150	GTGAAGCCAAAGTTGACAAGATAGT	CTATCCCCCCATCCAAAATCTT
LOC_Os10g41970	TCTTCTGGAGATGGATAGGATTTTAC	TCCCCATCACTGTCCTCCTAAC
LOC_Os04g48370	GAGTTGATTGATTGGGAGCGG	AAACCTTGACTGCTTAGCCCAT
LOC_Os06g34640	GTGGTGGAGATGGTGGCGA	CGACCGGCTGTACGTGAAC
LOC_Os12g04510	TGATGCTGTTGCTCGCTACTATG	TCACGCAAAGAGGAGTCACATAGA
LOC_Os03g37490	GGTATTTGGAGCGGTATGATAGGAG	CACATAATCCCATTTCTTCTAGGCA
LOC_Os05g11810	ATCCCTCTCCTTTCCCTACCGT	ACACAAGCAAGGAGCGAAGATT
LOC_Os06g34450	TGATAAGAGTTGCCTTGCTTGTTC	AGTCACTATCAGTCACCATCCAAGAG
LOC_Os06g35520	CGCCTACTACCAGAACCTCGTG	GGGAGGGGTTGGTGCTGTA
LOC_Os05g44300	CGATGGGTGAGAAGTTGAGAAGAT	CGTGCCTTGTTCTTCAGAAGTCA
LOC_Os12g28750	GGAGTTGATTGATTGGGAGCG	TAAACCTTGACTGCTTAGCCCAT
LOC_Os12g01540	TGTAGCCCCCAGTACTCGCA	ACGGTTTGCCAGGGAAGAGT
LOC_Os03g12570	TTCTCTTGTCAGTGGTTTTTCCGTA	TTGAAAGAAAAACACGCTTATGGTT
LOC_Os04g37960	CCATTGAACAAAATAAAGCCCG	TTCCAAAGTGTAGCCCTCGTTC
LOC_Os05g19270	ACAACTACTTCCACCAGCAGCAC	GTTCTGTTGTCTGGAGGTTGTGC
LOC_Os07g30240	TCGGTGTGGATGAAAGTGATGAG	GCTGAGGGCACATAGTGGATTC
LOC_Os11g40150	ATTGGGATTTACAAGTGCGAGC	CTATCCCCCCATCCAAAATCTTA
LOC_Os08g14660	CATCTCCGTCCGTAACTACAAGC	GAGCGGATTCGTTCTGATTACA
LOC_Os06g34450	TGATAAGAGTTGCCTTGCTTGTTC	CACTATCAGTCACCATCCAAGAGAAT
LOC_Os07g25390	GGATACAAGCAGTTCTCACGAATC	AGTAGGTTGGGGACCATAAGCA
LOC_Os05g12000	CACCACGGATGATTCAGATGC	TCGGGGCTCTCGTAGTATGC
LOC_Os11g35870	CATCCAGAACAAGGCAAGAGAAC	ATCTCCACAGCTTCCTCACACAG
LOC_Os06g35520	GGAGTTGATTGATTGGGAGCG	TAAACCTTGACTGCTTAGCCCAT
LOC_Os06g34640	TGTAGCCCCCAGTACTCGCA	ACGGTTTGCCAGGGAAGAGT
LOC_Os04g48370	CCACAACAGATGCTATTGGAAGG	TAAACCTTGACTGCTTAGCCCAT
LOC_Os12g23200	CAGATAAGGGATAGGGTTGCTGG	TGTTTGGGTGGGTCCCTGA
