# Supplementary material for: Re-sequencing and transcriptome analysis reveal rich DNA variations and differential expressions of fertility-related genes in neo-tetraploid rice
Source: PLoS One. 2019 Apr 5;14(4):e0214953. doi: 10.1371/journal.pone.0214953 (PMC6450637; doi:10.1371/journal.pone.0214953)
Supplement: S3 Table — (XLSX) [file pone.0214953.s004.xlsx]

## Sheet: Sheet1
S3 Table The seed setting of hybrid lines generated by crossing with various autotetraploid lines
	45x66	449x66	448x134	445x134	4127x134	411x134	66	134	449	4127	445	411
Number of Grains per plants	671±30.6	1296.6±294.5	371±32.2	716.4±207.5	1034.2±301.4	1067.5±261.7	475.5±54.8	696.6±103.6	557±49.6	433.6±116.7	551.2±202.3	654.6±137.3
Number of filled Grains per plants	527.5±34.3	1006.6±283.9	284.8±19.1	569.8±217.6	789.4±239	822.5±159.4	335±63.5	497.4±93.9	108.6±27.5	93±29.2	149.2±46.1	185.5±98.9
Seed setting (%)	78.5±2.42	76.6±8.2	76.5±2.4	78.5±8.1	76.3±7.1	77.7±11.1	69.9±6.99	71.4±7.3	19.6±5.4	21.3±3.4	28.7±7.9	27.1±10
Note: 45, 449, 448, 445, 4127 and 411 represent autotetraploid rice, Jackson-4x, M18-4x, 8821-4x, Luxiang 97-4x and Yuejingsimiao-4x, respectively; 134, 66 and H3 represent neo-tetraploid rice lines, including Huaduo 4, Huaduo 5 and Huaduo 3, respectively.
