# Supplementary material for: Re-sequencing and transcriptome analysis reveal rich DNA variations and differential expressions of fertility-related genes in neo-tetraploid rice
Source: PLoS One. 2019 Apr 5;14(4):e0214953. doi: 10.1371/journal.pone.0214953 (PMC6450637; doi:10.1371/journal.pone.0214953)
Supplement: S4 Table — (XLSX) [file pone.0214953.s005.xlsx]

## Sheet: Sheet1
S4 Table Summary of sequencing and mapping results of neo-tetraploid rice lines and their autotetraploid parents
	T44	T45	134	66	H3
Total reads	86 179 789	86 978 239	102 285 832	84 574 636	94 964 244
High-quality reads	85 534 229	85 298 762	100 527 406	82 132 567	94 179 854
Q30（%）	85	85.16	85.02	85.11	85.04
Mapped（%）	91.45	92.89	91.98	92.33	91.81
Sequencing depth	48	49	59	48	55
Cov-ratio-10×(%)	90.8	90.55	91.08	88.25	90.16
Note: 134, 66 and H3 represent neo-tetraploid rice lines, including Huaduo 4, Huaduo 5 and Huaduo 3, respectively; T44 and T45 represent autotetraploid rice parents, including Jackson-4x and 96025, respectively. T44 and T45 represent autotetraploid rice parents, including Jackson-4x and 96025, respectively
