# Supplementary material for: Re-sequencing and transcriptome analysis reveal rich DNA variations and differential expressions of fertility-related genes in neo-tetraploid rice
Source: PLoS One. 2019 Apr 5;14(4):e0214953. doi: 10.1371/journal.pone.0214953 (PMC6450637; doi:10.1371/journal.pone.0214953)
Supplement: S5 Table — (XLSX) [file pone.0214953.s006.xlsx]

## Sheet: Sheet1
S5 Table The total number of DNA polymorphisms in neo-tetraploid rice lines and its autotetraploid parents compared with reference genome
		T44	T45	134	66	H3
SNP	Homo	1244090	878488	1075221	1053608	1113928
	Het	177283	68273	175350	127248	237425
	Total	1421373	946761	1250571	1180856	1351353
InDel	Homo	193559	150168	174641	165610	179410
	Het	16106	7086	17515	13169	23203
	Total	209665	157254	192156	178779	202613
Total		1631038	1104015	1442727	1359635	1553966
Note: 134, 66 and H3 represent neo-tetraploid rice lines, including Huaduo 4, Huaduo 5 and Huaduo 3, respectively; T44 and T45 represent autotetraploid rice parents, including Jackson-4x and 96025, respectively.
