# Supplementary material for: Re-sequencing and transcriptome analysis reveal rich DNA variations and differential expressions of fertility-related genes in neo-tetraploid rice
Source: PLoS One. 2019 Apr 5;14(4):e0214953. doi: 10.1371/journal.pone.0214953 (PMC6450637; doi:10.1371/journal.pone.0214953)
Supplement: S6 Table — (XLSX) [file pone.0214953.s007.xlsx]

## Sheet: Sheet1
S6 Table Total number of SNPs and InDels in three neo-tetraploid rice sister lines and autotetraploid parents
		134 VS T44	134 VS T45	66 VS T44	66 VS T45	H3 VS T44	H3 VS T45
SNP	Homo	834370	619167	882611	598010	814284	655914
	Het	120983	81428	82752	81393	207239	187295
	Total	957023	700595	923291	679403	1021523	843209
InDel	insertion	69428	61933	68672	50112	67075	61323
	deletion	68712	65352	68208	51091	66424	62265
	Homo	127946	113383	122991	91438	117546	104531
	Het	10194	13902	13889	9765	15953	19057
	Total	138140	127285	136880	101203	133499	123588
Note: 134, 66 and H3 represent neo-tetraploid rice lines, including Huaduo 4, Huaduo 5 and Huaduo 3, respectively; T44 and T45 represent autotetraploid rice parents, including Jackson-4x and 96025, respectively.
