# Supplementary material for: Re-sequencing and transcriptome analysis reveal rich DNA variations and differential expressions of fertility-related genes in neo-tetraploid rice
Source: PLoS One. 2019 Apr 5;14(4):e0214953. doi: 10.1371/journal.pone.0214953 (PMC6450637; doi:10.1371/journal.pone.0214953)
Supplement: S7 Table — (XLSX) [file pone.0214953.s008.xlsx]

## Sheet: Sheet1
S7 Table Validation of re-sequencing variations by Sanger sequencing
Gene	Chr	Postion	T45		T44		66		134		H3
			Re-sequencing Base	Sanger Sequencing Base	Re-sequencing Base	Sanger Sequencing Base	Re-sequencing Base	Sanger Sequencing Base	Re-sequencing Base	Sanger Sequencing Base	Re-sequencing Base	Sanger Sequencing Base
Os01t0719200	Chr1	31701063	C,C	C	C,C	C	G,G	G	G,G	G	G,G	G
		31701123	A,A	A	A,A	A	T,T	T	A,A	A	T,T	A
		31701367	G,G	G	G,G	G	T,T	T	T,T	T	T,T	T
		31701374	G,G	G	G,G	G	A,A	A	A,A	A	A,A	A
		31701566	T,T	T	C,C	C	T,T	T	T,T	T	T,T	T
		31701618	A,A	A	C,C	C	C,C	C	C,C	C	C,C	C
		31701620	T,T	T	G,G	G	G,G	G	G,G	G	G,G	G
		31701632	T,T	T	T,T	T	A,A	A	A,A	A	A,A	A
Os05t0209400	Chr5	6768068	T,T	T	T,T	T	C,C	C	C,C	C	C,C	C
		6768094	T,T	T	T,T	T	C,C	C	C,C	C	C,C	C
		6768388	G,G	G	G,G	G	A,A	A	A,A	A	A,A	A
		6768616	T,T	T	T,T	T	G,G	G	G,G	G	G,G	G
		6768717	T,T	T	T,T	T	C,C	C	C,C	C	C,C	C
		6768737	C,C	C	C,C	C	A,A	A	A,A	A	A,A	A
Os11t0514500	Chr11	20576495	C,C	C	C,C	C	G,G	G	G,G	G	G,G	G
		20576557	C,T	C,T	C,C	C	T,T	T	T,T	T	T,T	T
		20576896	A,T	A,T	A,A	A	T,T	T	T,T	T	T,T	T
		20577039	G,C	G,C	G,G	G	C,C	C	C,C	C	C,C	C
		20577374	G,A	G,A	G,G	G	A,A	A	A,A	A	A,A	A
Os12t0572800	Chr12	23753138	C,T	C,T	C,C	C	T,T	T	T,T	T	T,T	T
		23753280	C,A	C,A	C,C	C	A,A	A	A,A	A	A,A	A
		23755289	A,G	A,G	A,A	A	G,G	G	G,G	G	G,G	G
		23759029	T,A	T,A	A,A	A	T,T	T	T,T	T	T,T	T
Os02g0218700	chr02	6658292	A,A	A	A,A	A	A,C	A	A,C	A,C	A,A	A
	chr02	6658448	A,A	A	A,A	A	A,G	A	A,G	A,G	A,A	A
	chr02	6658642	C,C	C	C,C	C	C,G	C,G	C,G	C,G	C,C	C
	chr02	6658784	G,G	G	G,G	G	G,A	G,A	G,A	G,A	G,A	G,A
	chr02	6658948	G,G	G	G,G	G	G,T	G,T	G,T	G,T	G,G	G
	chr02	6658986	T,T	T	T,T	T	T,A	T,A	T,A	T,A	T,T	T
	chr02	6658987	G,G	G	G,G	G	G,C	G,C	G,C	G,C	G,G	G
	chr02	6659006	C,C	C	C,C	C	C,G	C,G	C,G	C,G	C,C	C
Os03g0701700	chr03	28981161	G,G	G	A,A	A	G,A	G,A	G,A	G,A	G,A	G,A
	chr03	28981593	TA,TAA	TA,TAA	T,T	T	T,TAA	T,TAA	T,TAA	T,TAA	T,TAA	T,TAA
	chr03	28981801	A,A	A	C,C	C	A,C	A,C	A,C	A,C	A,C	A,C
	chr03	28981825	G,G	G	A,A	A	G,A	G,A	G,A	G,A	G,A	G,A
	chr03	28983153	C,C	C	CA,CA	CA	C,CA	C,CA	C,CA	C,CA	C,CA	C,CA
	chr03	28983277	C,C	C	T,T	T	C,T	C,T	C,T	C,T	C,T	C,T
	chr03	28983731	G,G	G	A,A	A	G,A	G,A	G,A	G,A	G,A	G,A
	chr03	28984569	C,C	C	A,A	A	C,A	C,A	C,A	C,A	C,A	C,A
	chr03	28984637	GCCCCCCCCCC,GCCCCCC	GCCCCCCCCCC,GCCCCCC	G,G	G	GCCCCCCCCCC,G	GCCCCCCCCCC,G	GCCCCCCCCCC,G	GCCCCCCCCCC,G	G,GCCCCCC	G,GCCCCCC
Os04t0557500	chr04	28415165	G,G	G	C,C	C	C,G	C,G	C,G	C,G	C,G	C,G
	chr04	28417602	G,G	G	A,A	A	G,A	G,A	G,A	G,A	G,A	G,A
	chr04	28419842	G,G	G	A,A	A	A,G	A,G	A,G	A,G	A,G	A,G
	chr04	28420240	C,C	C	A,A	A	A,C	A,C	A,C	A,C	A,C	A,C
	chr04	28421937	T,T	T	T,T	T	T,C	T,C	T,C	T,C	T,C	T,C
	chr04	28423618	G,G	G	A,A	A	A,G	A,G	A,G	A,G	A,G	A,G
	chr04	28429846	C,C	C	T,T	T	T,C	T,C	T,C	T,C	T,C	T,C
	chr04	28435478	G,G	G	C,C	C	C,G	C,G	C,G	C,G	C,G	C,G
Os06t0551800	chr06	21793990	C,C	C	C,C	C	A,A	A	A,A	A	A,A	A
	chr06	21793991	C,C	C	C,C	C	T,T	T	T,T	T	T,T	T
	chr06	21794032	T,T	T	T,T	T	C,C	C	C,C	C	C,C	C
	chr06	21794065	T,T	T	T,T	T	C,C	C	C,C	C	C,C	C
	chr06	21794082	AGC,AGC	AGC	AGC,AGC	AGC	A,A	A	A,A	A	A,A	A
	chr06	21794087	A,A	A	A,A	A	ATG,ATG	ATG	ATG,ATG	ATG	ATG,ATG	ATG
	chr06	21794092	C,C	C	C,C	C	C,T	C,T	T,T	T	T,T	T
	chr06	21794094	T,T	T	T,T	T	C,C	C	C,C	C,C	C,C	C,C
	chr06	21794120	TTCAA,TTCAA	TTCAA	TTCAA,TTCAA	TTCAA	T,T	T	T,T	T	T,T	T
	chr06	21794125	C,C	C	C,C	C	CTG,CTG	CTG	CTG,CTG	CTG	CTG,CTG	CTG
	chr06	21794126	A,A	A	A,A	A	ATG,ATG	ATG	ATG,ATG	ATG	ATG,ATG	ATG
	chr06	21794133	C,C	C	C,C	C	T,T	T	T,T	T	T,T	T
	chr06	21794137	GA,GA	GA	GA,GA	GA	G,G	G	G,G	G	G,G	G
	chr06	21794142	A,A	A	A,A	A	G,G	G	G,G	G	G,G	G
	chr06	21794144	T,T	T	T,T	T	G,G	G	G,G	G	G,G	G
Os07g0645900	chr07	27606189	G,G	G	G,G	G	G,A	G,A	G,G	G	G,G	G
	chr07	27606874	G,G	G	G,A	G,G	A,A	A	G,G	G	G,G	G
	chr07	27606983	A,A	A	G,G	G	A,G	A,G	A,G	A,G	A,G	A,G
	chr07	27607046	A,A	A	A,A	A	A,C	A,C	A,C	A,C	A,C	A,C
	chr07	27607065	T,T	T	T,T	T	T,C	T,C	T,C	T,C	T,C	T,C
	chr07	27607072	A,A	A	A,A	A	A,G	A,G	A,G	A,G	A,G	A,G
	chr07	27607136	C,C	C	C,C	C	C,A	C,A	C,A	C,A	C,C	G
	chr07	27607199	G,G	G	G,G	G	G,T	G,G	G,T	G,T	G,G	G
	chr07	27608062	G,G	G	A,A	A	G,A	G,A	G,A	G,A	G,A	G,A
	chr07	27608176	C,C	C	C,C	C	C,C	C	C,C	C	C,C	G
	chr07	27608433	T,T	T	C,C	C	T,C	T,C	T,C	T,C	T,C	T,C
Os08g0189900	chr08	5259468	C,T	C,T	C,C	C	T,T	T	T,T	T,T	T,T	T
	chr08	5259577	A,A	A	A,A	A	A,T	A,T	C,A	C,A	A,A	A
	chr08	5259643	C,C	C	C,C	C	C,A	C,A	C,A	C,A	A,C	A,C
	chr08	5259661	G,G	G	G,G	G	G,A	G,A	G,A	G,A	G,A	G,A
Os09g0264400	chr09	5396408	C,C	C	C,C	C	C,T	C,T	C,T	C,T	C,T	C,T
	chr09	5396436	C,C	C	C,C	C	C,T	C,C	C,T	C,C	C,T	C,C
	chr09	5396452	T,T	T	A,A	A	A,T	A,A	A,T	A,A	A,A	A,A
	chr09	5396463	G,G	G	A,A	A	A,G	A,G	A,G	A,G	A,G	A,G
	chr09	5396465	G,G	G	T,T	T	T,A	T,A	T,A	T,A	T,A	T,A
	chr09	5396478	C,C	C	C,C	C	C,G	C,G	C,G	C,G	C,G	C,G
	chr09	5396484	G,G	G	G,G	G	G,A	G,A	G,A	G,A	G,A	G,A
	chr09	5396487	A,A	A	G,G	G	G,A	G,A	G,A	G,A	G,A	G,A
Note: 134, 66 and H3 represent neo-tetraploid rice lines, including Huaduo 4, Huaduo 5 and Huaduo 3, respectively; T44 and T45 represent autotetraploid rice parents, including Jackson-4x and 96025, respectively.
