# Supplementary material for: Re-sequencing and transcriptome analysis reveal rich DNA variations and differential expressions of fertility-related genes in neo-tetraploid rice
Source: PLoS One. 2019 Apr 5;14(4):e0214953. doi: 10.1371/journal.pone.0214953 (PMC6450637; doi:10.1371/journal.pone.0214953)
Supplement: S8 Table — (XLSX) [file pone.0214953.s009.xlsx]

## Sheet: Sheet1
S8 Table The number and frequency of SNPs on the rice chromosomes
Chromoseme	length (bp)	134/T44		134/T45		66/T44		66/T45		H3/T44		H3/T45
		No.of SNPs	SNPs/100kb	No.of SNPS	SNPs/100kb	No.of SNPS	SNPs/100kb	No.of SNPS	SNPs/100kb	No.of SNPS	SNPs/100kb	No.of SNPS	SNPs/100kb
chr01	43270923	103406	2389.73	49667	1147.81	128965	2980.41	20220	871.22	70203	1622.41	90219	2084.98
chr02	3593725	121929	3392.83	54418	1514.25	106182	2954.65	53055	66.04	114554	3187.61	36039	1002.83
chr03	36413819	117007	3213.26	15887	436.29	102311	2809.68	41459	2292.05	106299	2919.19	59278	1627.9
chr04	35502694	136437	3843	35373	996.35	124071	3494.69	48033	1003.67	122441	3448.78	42246	1189.94
chr05	29958434	17328	578.4	63721	2126.98	18179	606.81	62420	470.15	10199	340.44	70418	2350.52
chr06	31248787	74367	2379.84	100000	3234.59	71321	2282.36	101007	309.16	85066	2722.22	91532	2929.14
chr07	29697621	141174	4753.71	62326	2098.69	136611	4600.07	30246	476.49	147086	4952.79	94975	3198.07
chr08	28443022	48862	1717.89	59838	2103.78	35547	1249.76	86345	475.33	24094	847.1	88336	3105.72
chr09	2301272	19992	868.74	96328	4185.86	21658	941.13	93723	23.89	17676	768.1	101910	4428.42
chr10	23207287	37928	1634.31	4586	197.61	38271	1649.09	4297	5060.46	33082	1425.5	9484	408.66
chr11	29021106	44777	1542.91	100000	4420.85	45152	1555.83	118480	226.2	56116	1933.63	121352	4181.51
chr12	27531856	93776	3406.09	29050	1055.14	85007	3087.59	22046	947.74	80985	2941.5	37321	1355.56
Note: 134, 66 and H3 represent neo-tetraploid rice lines, including Huaduo 4, Huaduo 5 and Huaduo 3, respectively; T44 and T45 represent autotetraploid rice parents, including Jackson-4x and 96025, respectively
