# Supplementary material for: Re-sequencing and transcriptome analysis reveal rich DNA variations and differential expressions of fertility-related genes in neo-tetraploid rice
Source: PLoS One. 2019 Apr 5;14(4):e0214953. doi: 10.1371/journal.pone.0214953 (PMC6450637; doi:10.1371/journal.pone.0214953)
Supplement: S9 Table — (XLSX) [file pone.0214953.s010.xlsx]

## Sheet: Sheet1
S9 Table The number and frequency of InDels on the rice chromosomes
Chromoseme	length (bp)	134/T44		134/T45		66/T44		66/T45		H3/T44		H3/T45
		No.of INs	Ins/100kb	No.of INs	Ins/100kb	No.of INs	Ins/100kb	No.of INs	Ins/100kb	No.of INs	Ins/100kb	No.of INs	Ins/100kb
chr01	43270923	11592	267.89	9187	212.31	21512	497.15	4162	96.18	15964	368.93	17152	396.39
chr02	3593725	10859	302.17	8396	233.63	16602	461.97	8098	225.34	17223	479.25	9965	277.29
chr03	36413819	10914	299.72	2688	73.82	16971	466.06	6226	170.98	16700	458.62	10051	276.02
chr04	35502694	9337	262.99	5928	166.97	14718	414.56	7501	211.28	14815	417.29	10195	287.16
chr05	29958434	1710	57.08	11528	384.8	2828	94.4	11130	371.51	2156	71.97	8959	299.05
chr06	31248787	7804	249.74	12842	410.96	12183	389.87	12642	404.56	13521	432.69	11010	352.33
chr07	29697621	11384	383.33	8264	278.27	18095	609.31	5346	180.01	19364	652.04	12278	413.43
chr08	28443022	5140	180.71	8488	298.42	6785	238.55	12443	437.47	6174	217.07	9428	331.47
chr09	2301272	1771	76.96	14427	626.91	2806	121.93	13766	598.19	2747	119.37	9036	392.65
chr10	23207287	4029	173.61	612	26.37	6500	280.08	558	24.04	6142	264.66	7122	306.89
chr11	29021106	3920	135.07	17035	586.99	6090	209.85	15597	537.44	7079	243.93	12162	419.07
chr12	27531856	7908	287.23	3948	143.4	12051	437.71	3734	135.62	11871	431.17	8351	303.32
Note: 134, 66 and H3 represent neo-tetraploid rice lines, including Huaduo 4, Huaduo 5 and Huaduo 3, respectively; T44 and T45 represent autotetraploid rice parents, including Jackson-4x and 96025, respectively.
