# Supplementary material for: Re-sequencing and transcriptome analysis reveal rich DNA variations and differential expressions of fertility-related genes in neo-tetraploid rice
Source: PLoS One. 2019 Apr 5;14(4):e0214953. doi: 10.1371/journal.pone.0214953 (PMC6450637; doi:10.1371/journal.pone.0214953)
Supplement: S10 Table — (XLSX) [file pone.0214953.s011.xlsx]

## Sheet: Sheet1
S10 Table The number of presence/absence variations (PAVs) of various sizes discovered by next-generation genome sequencing in neo-tetraploid rice
	134			66			H3
	Number of PAV	Affected chromsome length	Percentage of chromsome(%)	Number of PAV	Affected chromsome length	Percentage of chromsome(%)	Number of PAV	Affected chromsome length	Percentage of chromsome(%)
chr01	60	852694	1.97	80	1675194	3.87	52	1484032	3.43
chr02	38	286987	7.99	63	727675	20.25	54	222036	6.18
chr03	35	374667	1.03	42	130073	0.36	42	394187	1.08
chr04	45	822884	2.32	65	961324	2.71	53	278962	0.79
chr05	27	121899	0.41	32	991062	3.31	35	1003091	3.35
chr06	36	215830	0.69	44	510752	1.63	43	226808	0.73
chr07	27	264636	0.89	75	626975	2.11	63	325258	1.1
chr08	23	169968	0.6	42	1140867	4.01	36	1021116	3.59
chr09	38	258332	11.23	34	161930	7.04	28	154601	6.72
chr10	31	56792	0.24	22	85147	0.37	18	585067	2.52
chr11	33	176462	0.61	51	2116086	7.29	50	1321595	4.55
chr12	19	1334939	4.85	26	525807	1.91	39	700240	2.54
Note: 134, 66 and H3 represent neo-tetraploid rice lines, including Huaduo 4, Huaduo 5 and Huaduo 3, respectively; T44 and T45 represent autotetraploid rice parents, including Jackson-4x and 96025, respectively.
