# Supplementary material for: Re-sequencing and transcriptome analysis reveal rich DNA variations and differential expressions of fertility-related genes in neo-tetraploid rice
Source: PLoS One. 2019 Apr 5;14(4):e0214953. doi: 10.1371/journal.pone.0214953 (PMC6450637; doi:10.1371/journal.pone.0214953)
Supplement: S11 Table — (XLSX) [file pone.0214953.s012.xlsx]

## Sheet: Sheet1
S11 Table. Non-synonymous variations in neo-tetraploid rice compared to parents.
GENE ID	Function
Os01g0154100	--
Os01g0221300	Extensin (Precursor)
Os01g0221400	--
Os01g0221500	Sulfated surface glycoprotein 185
Os01g0221600	Aluminum-activated malate transporter
Os01g0221700	GDT1-like protein 1
Os01g0273900	--
Os01g0305900	Myb-related protein P
Os01g0546700	Pentatricopeptide repeat-containing protein
Os01g0615850	--
Os01g0715400	Alpha-amylase 3,
Os01g0715500	Mitochondrial outer membrane protein porin 4
Os01g0715600	Putative auxin efflux carrier component 5
Os01g0715800	--
Os01g0716450	--
Os01g0716500	Methyltransferase
Os01g0716800	Type I inositol 1,4,5-trisphosphate 5-phosphatase 1
Os01g0717501	Tryptophan aminotransferase-related protein 4
Os01g0717601	Zinc finger AN1 domain-containing stress-associated protein 13
Os01g0717700	Tryptophan aminotransferase-related protein
Os01g0718300	Systemin receptor SR160
Os01g0719100	RING finger and CHY zinc finger domain-containing protein 1
Os01g0719150	--
Os01g0719200	--
Os02g0102800	Protein ENHANCED DISEASE RESISTANCE 2
Os02g0146900	Peptidyl-prolyl cis-trans isomerase CYP95
Os02g0154000	Tyrosine-sulfated glycopeptide receptor 1
Os02g0595300	Formin-like protein 3
Os02g0599901	--
Os03g0383600	3-ketoacyl-CoA synthase 21
Os04g0371250	--
Os04g0389901	Formin-like protein 5 GN=P0453E05.107 OS=Oryza sativa subsp. japonica (Rice)
Os04g0572600	RNA polymerase IV subunit
Os04g0660500	STE kinases include homologs to sterile 7, sterile 11 and sterile 20 from yeast
Os05g0122100	--
Os05g0205100	Mitochondrial import inner membrane translocase subunit
Os05g0206000	--
Os05g0206200	--
Os05g0207400
Os05g0207500	Shaggy-related protein kinase
Os05g0207900	Probable ubiquitin-like-specific protease 2B
Os05g0208050	Mitochondrial dicarboxylate/tricarboxylate transporter DTC
Os05g0208100	CBL-interacting protein kinase 20
Os05g0208550	Gibberellin 2-beta-dioxygenase 1
Os05g0209000	--
Os05g0209100	Mannosyl-oligosaccharide 1,2-alpha-mannosidase MNS3
Os05g0209400	Nudix hydrolase 15, mitochondrial (Precursor)
Os05g0210100	GDSL esterase/lipase
Os05g0210500	--
Os05g0210600	TPR repeat-containing thioredoxin TTL1
Os05g0210700	--
Os05g0211100	Obtusifoliol 14-alpha demethylase
Os05g0212100	Pentatricopeptide repeat-containing protein
Os05g0212200	Leucine-rich repeat receptor protein kinase EXS (Precursor)
Os05g0212300	Endoglucanase 15
Os05g0212400	--
Os05g0212900	Bisdemethoxycurcumin synthase
Os05g0213100	Bisdemethoxycurcumin synthase
Os05g0392400	equired to maintain repression 1
Os05g0519300	Serine/arginine-rich splicing factor SR45
Os05g0519700	Chaperone protein ClpB1
Os05g0527700	Glucosyl transferase
Os06g0186300	Putative leucine-rich repeat receptor-like serine/threonine-protein kinase
Os06g0274300	Protein NSP-INTERACTING KINASE 2
Os06g0320900	Proline-rich receptor-like protein kinase
Os06g0323100	Indole-3-acetate O-methyltransferase 1
Os06g0325900	indole-2-monooxygenase
Os06g0353700
Os06g0362100	--
Os06g0474600	--
Os06g0496601	--
Os06g0531900	GDSL esterase/lipase
Os06g0534200	--
Os06g0535100	Putative DEAD-box ATP-dependent RNA helicase 51 O
Os06g0535300	Chaperone protein dnaJ
Os06g0535400	E3 ubiquitin-protein ligase Os06g0535400
Os06g0535900	RING-H2 finger protein
Os06g0537300	RING-H2 finger protein ATL32
Os06g0537600	RING-H2 finger protein
Os06g0538400	Serine/arginine-rich splicing factor SR45
Os06g0538900	Formin-like protein 18
Os06g0539066	--
Os06g0539250	--
Os06g0539400	Cationic amino acid transporter 8,
Os06g0539800
Os06g0542200	Arogenate dehydrogenase 2
Os06g0542300	Protein TIC 214
Os06g0542350	--
Os06g0543200	Putative Myb family transcription factor
Os06g0544100	Probable LRR receptor-like serine/threonine-protein kinase
Os06g0545200	Exopolygalacturonase (Precursor) GN=PG9 OS=Zea mays (Maize) PE=2 SV=1
Os06g0545900	Uncharacterized protein
Os06g0546500	Peroxidase 4
Os06g0547100	Peroxidase 4
Os06g0547900	Shaggy-related protein kinase eta
Os06g0548000	Aspartate aminotransferase
Os06g0548100	Tetrahydrocannabinolic acid synthase
Os06g0548200	Cannabidiolic acid synthase-like 2
Os06g0548800	Cannabidiolic acid synthase-like 2
Os06g0549600	Inactive tetrahydrocannabinolic acid synthase
Os06g0549633	Cannabidiolic acid synthase
Os06g0549900	Inactive tetrahydrocannabinolic acid synthase (Precursor)
Os06g0550800	Vegetative cell wall protein gp1
Os06g0551000
Os06g0551500	Formin-like protein 20
Os06g0551800	Epidermis-specific secreted glycoprotein EP1
Os06g0552400	1-phosphatidylinositol-3-phosphate 5-kinase
Os06g0552500	--
Os06g0552700	Aquaporin NIP1-4
Os06g0553100	Heat stress transcription factor
Os06g0553800	Early nodulin-like protein
Os06g0554100	Vegetative cell wall protein
Os06g0554200	Formin-like protein 8
Os06g0554300	Probable methyltransferase
Os06g0554700	Kinesin KP1
Os06g0554800	Pleiotropic drug resistance protein 12
Os06g0555101	Pleiotropic drug resistance protein
Os06g0556300	F-box/LRR-repeat protein
Os06g0557400	Receptor-like protein kinase 5 (Precursor)
Os06g0557700	Receptor-like protein kinase HSL1 (Precursor)
Os06g0558300	MATE efflux family protein
Os06g0558900	Vegetative cell wall protein gp1 (Precursor)
Os06g0559600	--
Os06g0560000	Solute carrier family
Os06g0600700	--
Os06g0601600	Putative cellulose synthase A catalytic subunit 11
Os06g0602500	Putative receptor protein kinase
Os06g0602900	NADP-dependent alkenal double bond reductase
Os06g0603400	Sulfated surface glycoprotein 185
Os06g0604000	Ethylene-responsive transcription factor
Os06g0604100	--
Os07g0542600	Cysteine-rich receptor-like protein kinase 10 (Precursor)
Os08g0106900
Os09g0255300	Beta-fructofuranosidase, insoluble isoenzyme 7 (Precursor)
Os09g0317700	Glutathione S-transferase T3
Os09g0471525
Os10g0159033	--
Os10g0454000
Os10g0497366	Protein Rf1, mitochondrial (Precursor)
Os11g0100150	--
Os11g0102200	Phototropin-1B
Os11g0102301	Phototropin-1B
Os11g0103000	Pentatricopeptide repeat-containing protein
Os11g0104220	--
Os11g0105750	Protein CHUP1,
Os11g0109400	Cation/H(+) antiporter 15
Os11g0270000	Serine/arginine-rich splicing factor SR45
Os11g0444800	--
Os11g0513700	--
Os11g0513900	Protein HASTY 1
Os11g0514100	Alpha-amylase isozyme C
Os11g0514500	Somatic embryogenesis receptor kinase 1 (Precursor)
Os11g0514800	--
Os11g0515000	Peptidyl-prolyl cis-trans isomerase
Os11g0516800	Protein HASTY
Os11g0517200	--
Os11g0517400	--
Os11g0550500	Disease resistance protein RPM1
Os11g0550800	50S ribosomal protein 6, chloroplastic (Precursor)
Os11g0550900	--
Os11g0551300	--
Os11g0551350	--
Os11g0551700	--
Os11g0551900	Growth-regulating factor 8
Os11g0552500	Serine/arginine-rich splicing factor SR45
Os11g0554200	Gibberellin-regulated protein 14 (Precursor)
Os11g0558900	LRR receptor-like serine/threonine-protein kinase
Os11g0590700	Putative disease resistance RPP13-like protein 3
Os12g0114000	--
Os12g0115000	Non-specific lipid-transfer protein
Os12g0435100	--
Os12g0481400	Putative disease resistance protein RGA3
Os12g0553200	Probable disease resistance RPP8-like protein 2
Os12g0571400	Probable GTP diphosphokinase CRSH1
Os12g0571600	Serine/arginine-rich splicing factor SR45
Os12g0571700	Zinc finger AN1 domain-containing stress-associated protein 15
Os12g0572000	Protein rough sheath 2 homolog
Os12g0572500	Factor of DNA methylation
Os12g0572800	Early nodulin-75 (Fragment)
Os12g0573700	--
Os12g0576201	--
