# Supplementary material for: Re-sequencing and transcriptome analysis reveal rich DNA variations and differential expressions of fertility-related genes in neo-tetraploid rice
Source: PLoS One. 2019 Apr 5;14(4):e0214953. doi: 10.1371/journal.pone.0214953 (PMC6450637; doi:10.1371/journal.pone.0214953)
Supplement: S12 Table — (XLSX) [file pone.0214953.s013.xlsx]

## Sheet: Sheet1
S12 Table The list of large-effect SNP and/or InDel genes
GENE ID	Function
Os01g0719100	RING finger and CHY zinc finger domain-containing protein 1
Os02g0772100	hypothetical protein
Os04g0371250	hypothetical protein
Os04g0572600	RNA polymerase IV subunit, putative
Os05g0206200	hypothetical protein
Os05g0210700	hypothetical protein
Os05g0211100	demethylase
Os05g0212900	bisdemethoxycurcumin synthase-like
Os05g0392400	Required to maintain repression 1
Os06g0530200	hypothetical protein
Os06g0542350	hypothetical protein
Os06g0542600	F-box domain containing protein
Os06g0543200	MYB transcription factor-like
Os06g0548000	Aminotransferase, classes I and II
Os06g0551000	hypothetical protein
Os06g0551800	G-type lectin S-receptor-like serine/threonine-protein kinase
Os06g0552500	hypothetical protein
Os06g0553100	heat shock factor RHSF13-like
Os06g0553200	protodermal factor 1
Os06g0556300	putative F-box protein
Os06g0557400	receptor-like protein kinase 5 isoform X1
Os06g0557700	putative leucine-rich receptor-like protein kinase
Os06g0559600	hypothetical protein
Os06g0604100	hypothetical protein
Os10g0494100	hypothetical protein
Os11g0100150	hypothetical protein
Os11g0513900	hypothetical protein
Os11g0550500	Stripe rust resistance protein Yr10
