# Supplementary material for: Re-sequencing and transcriptome analysis reveal rich DNA variations and differential expressions of fertility-related genes in neo-tetraploid rice
Source: PLoS One. 2019 Apr 5;14(4):e0214953. doi: 10.1371/journal.pone.0214953 (PMC6450637; doi:10.1371/journal.pone.0214953)
Supplement: S13 Table — (XLSX) [file pone.0214953.s014.xlsx]

## Sheet: Sheet1
S13 Table The specific variations in neo-tetraploid rice
RAD	MSU	Gene_function
Os01g0117400	LOC_Os01g02800	receptor-like kinase ARK1AS, putative, expressed
Os01g0221300	LOC_Os01g12180	expressed protein
Os01g0221400	LOC_Os01g12190	expressed protein
Os01g0221500	LOC_Os01g12200	expressed protein
Os01g0221600	LOC_Os01g12210	aluminum-activated malate transporter, putative, expressed
Os01g0221700	LOC_Os01g12220	uncharacterized protein family UPF0016 domain containing protein, expressed
Os01g0546000	LOC_Os01g36550	protein kinase family protein, putative, expressed
Os01g0546700	LOC_Os01g36610	expressed protein
Os01g0562600	LOC_Os01g38190	plant protein of unknown function domain containing protein, expressed
Os01g0714900	LOC_Os01g51700	ras-related protein, putative, expressed
Os01g0715000	LOC_Os01g51710	zinc knuckle domain containing protein, expressed
Os01g0715400	LOC_Os01g51754	alpha-amylase precursor, putative, expressed
Os01g0715600	LOC_Os01g51780	auxin efflux carrier component, putative, expressed
Os01g0715800	LOC_Os01g51800	expressed protein
Os01g0715900	LOC_Os01g51810	pentatricopeptide, putative, expressed
Os01g0716200	LOC_Os01g51840	expressed protein
Os01g0716300	LOC_Os01g51850	expressed protein
Os01g0716400	LOC_Os01g51860	violaxanthin de-epoxidase, putative, expressed
Os01g0716450	NULL	NULL
Os01g0716500	LOC_Os01g51870	methyltransferase, putative, expressed
Os01g0716800	LOC_Os01g51890	endonuclease/exonuclease/phosphatase family domain containing protein, expressed
Os01g0717000	LOC_Os01g51920	phosphotransferase, putative, expressed
Os01g0717400	LOC_Os01g51980	alliin lyase precursor, putative, expressed
Os01g0717501	NULL	NULL
Os01g0717601	LOC_Os01g51990	AN1-like zinc finger domain containing protein, expressed
Os01g0717700	LOC_Os01g52010	alliin lyase precursor, putative, expressed
Os01g0718000	LOC_Os01g52030	zinc finger A20 and AN1 domain-containing stress-associated protein, putative, expressed
Os01g0718300	LOC_Os01g52050	systemin receptor SR160 precursor, putative, expressed
Os01g0718500	LOC_Os01g52060	expressed protein
Os01g0719000	LOC_Os01g52100	DUF581 domain containing protein, expressed
Os01g0719100	LOC_Os01g52110	RING finger and CHY zinc finger domain-containing protein 1, putative, expressed
Os01g0719150	NULL	NULL
Os01g0719200	LOC_Os01g52120	expressed protein
Os02g0100100	LOC_Os02g01010	OsPDIL1-4 protein disulfide isomerase PDIL1-4, expressed
Os02g0101100	LOC_Os02g01110	translation initiation factor IF-3, putative, expressed
Os02g0101300	LOC_Os02g01130	expressed protein
Os02g0101500	LOC_Os02g01150	erythronate-4-phosphate dehydrogenase domain containing protein, expressed
Os02g0101700	LOC_Os02g01170	HECT-domain domain containing protein, expressed
Os02g0101900	LOC_Os02g01190	POEI25 - Pollen Ole e I allergen and extensin family protein precursor, expressed
Os02g0102000	LOC_Os02g01200	glutaredoxin, putative, expressed
Os02g0102200	LOC_Os02g01210	amino acid transporter, putative, expressed
Os02g0102300	LOC_Os02g01220	rhodanese-like domain containing protein, putative, expressed
Os02g0102400	LOC_Os02g01230	ribosomal protein, putative, expressed
Os02g0102600	LOC_Os02g01240	CPuORF11 - conserved peptide uORF-containing transcript, expressed
Os02g0102800	LOC_Os02g01270	START domain containing protein, expressed
Os02g0102850	LOC_Os02g01275	expressed protein
Os02g0103300	LOC_Os02g01310	invertase/pectin methylesterase inhibitor family protein, putative, expressed
Os02g0103900	LOC_Os02g01350	expressed protein
Os02g0104500	LOC_Os02g01380	expressed protein
Os02g0104700	LOC_Os02g01440	nitric oxide synthase 1, putative, expressed
Os02g0105200	LOC_Os02g01500	2-oxo acid dehydrogenases acyltransferase domain containing protein, expressed
Os02g0105400	LOC_Os02g01510	lactate/malate dehydrogenase, putative, expressed
Os02g0106300	LOC_Os02g01610	pentatricopeptide, putative, expressed
Os02g0106700	LOC_Os02g01710	peptidase family C78 domain containing protein, expressed
Os02g0107000	LOC_Os02g01740	U5 small nuclear ribonucleoprotein 200 kDa helicase, putative, expressed
Os02g0107900	LOC_Os02g01820	ABC2 homolog 4, putative, expressed
Os02g0109400	LOC_Os02g01940	transcription factor jumonji, putative, expressed
Os02g0109800	LOC_Os02g01960	tetratricopeptide repeat domain containing protein, expressed
Os02g0154000	LOC_Os02g05970	phytosulfokine receptor precursor, putative, expressed
Os02g0173300	LOC_Os02g07700	expressed protein
Os02g0526700	LOC_Os02g32550	expressed protein
Os03g0145900	LOC_Os03g05270	RING finger and CHY zinc finger domain-containing protein 1, putative, expressed
Os04g0272200	LOC_Os04g20400	cytokinin-O-glucosyltransferase 1, putative, expressed
Os04g0535200	LOC_Os04g45270	aspartyl protease family protein, putative, expressed
Os04g0572600	LOC_Os04g48370	RNA polymerase IV subunit, putative, expressed
Os04g0597501	LOC_Os04g50930	peptide transporter PTR2, putative, expressed
Os05g0205100	LOC_Os05g11570	NLI interacting factor-like phosphatase, putative, expressed
Os05g0206000	LOC_Os05g11610	expressed protein
Os05g0206100	LOC_Os05g11620	expressed protein
Os05g0206200	LOC_Os05g11630	expressed protein
Os05g0207200	LOC_Os05g11700	PPR repeat containing protein, expressed
Os05g0207300	LOC_Os05g11710	ribosomal protein L5, putative, expressed
Os05g0207350	NULL	NULL
Os05g0207400	LOC_Os05g11720	zinc finger, C3HC4 type domain containing protein, expressed
Os05g0207500	LOC_Os05g11730	CGMC_GSK.7 - CGMC includes CDA, MAPK, GSK3, and CLKC kinases, expressed
Os05g0207700	LOC_Os05g11750	protein kinase, putative, expressed
Os05g0207900	LOC_Os05g11770	ulp1 protease family protein, putative, expressed
Os05g0208000	LOC_Os05g11780	mitochondrial carrier protein, putative, expressed
Os05g0208050	NULL	NULL
Os05g0208100	LOC_Os05g11790	CAMK_KIN1/SNF1/Nim1_like.19 - CAMK includes calcium/calmodulin depedent protein kinases, expressed
Os05g0208550	LOC_Os05g11810	gibberellin 2-beta-dioxygenase 1, putative, expressed
Os05g0208600	LOC_Os05g11820	retrotransposon protein, putative, unclassified, expressed
Os05g0209000	LOC_Os05g11840	expressed protein
Os05g0209100	LOC_Os05g11850	glycosyl hydrolase family 47 domain contain protein, expressed
Os05g0209300	NULL	NULL
Os05g0209400	LOC_Os05g11870	hydrolase, NUDIX family, domain containing protein, expressed
Os05g0209500	LOC_Os05g11900	expressed protein
Os05g0209950	NULL	NULL
Os05g0210100	LOC_Os05g11950	GDSL-like lipase/acylhydrolase, putative, expressed
Os05g0210201	NULL	NULL
Os05g0210500	LOC_Os05g11980	timeless protein, expressed
Os05g0210600	LOC_Os05g11990	TTL1, putative, expressed
Os05g0210700	LOC_Os05g12000	expressed protein
Os05g0211100	LOC_Os05g12040	cytochrome P450 51, putative, expressed
Os05g0212100	LOC_Os05g12130	EMB2261, putative, expressed
Os05g0212200	LOC_Os05g12140	Leucine Rich Repeat family protein, expressed
Os05g0212300	LOC_Os05g12150	endoglucanase precursor, putative, expressed
Os05g0212400	LOC_Os05g12170	plant-specific domain TIGR01589 family protein, putative, expressed
Os05g0212900	LOC_Os05g12210	chalcone synthase, putative, expressed
Os05g0213100	LOC_Os05g12240	chalcone synthase, putative, expressed
Os05g0213500	LOC_Os05g12260	CAPIP1, putative, expressed
Os05g0392400	LOC_Os05g32610	required to maintain repression 1, putative, expressed
Os05g0519000	LOC_Os05g44270	VQ domain containing protein, putative, expressed
Os05g0519300	LOC_Os05g44300	plant-specific domain TIGR01615 family protein, expressed
Os05g0519700	LOC_Os05g44340	heat shock protein 101, putative, expressed
Os05g0519900	LOC_Os05g44360	oligosaccharyl transferase, putative, expressed
Os05g0520100	LOC_Os05g44380	MPPN domain containing protein, expressed
Os05g0521300	LOC_Os05g44560	kinesin motor domain containing protein, expressed
Os05g0521400	LOC_Os05g44580	expressed protein
Os05g0521900	LOC_Os05g44630	IQ calmodulin-binding motif family protein, putative, expressed
Os05g0523300	LOC_Os05g44810	OsIAA18 - Auxin-responsive Aux/IAA gene family member, expressed
Os05g0524300	LOC_Os05g44916	mitochondrial-processing peptidase subunit, mitochondrial precursor, putative, expressed
Os05g0524400	LOC_Os05g44922	6-phosphofructokinase, putative, expressed
Os05g0525400	LOC_Os05g44970	senescence-induced receptor-like serine/threonine-protein kinase precursor, putative, expressed
Os05g0525600	LOC_Os05g44990	light repressible receptor protein kinase, putative, expressed
Os05g0526300	LOC_Os05g45040	OsFBX170 - F-box domain containing protein, expressed
Os05g0527700	LOC_Os05g45170	glucosyl transferase, putative, expressed
Os05g0527800	LOC_Os05g45180	anthocyanidin 5,3-O-glucosyltransferase, putative, expressed
Os05g0571600	LOC_Os05g49670	expressed protein
Os05g0574100	LOC_Os05g49840	phospholipase, putative, expressed
Os06g0318500	LOC_Os06g21360	transporter, monovalent cation:proton antiporter-2 family, putative, expressed
Os06g0318700	LOC_Os06g21390	Zinc finger C-x8-C-x5-C-x3-H type domain containing protein, expressed
Os06g0319366	NULL	NULL
Os06g0319600	LOC_Os06g21470	expressed protein
Os06g0320000	LOC_Os06g21550	thioredoxin domain-containing protein 17, putative, expressed
Os06g0320200	LOC_Os06g21570	Os6bglu24 - beta-glucosidase homologue, similar to G. max isohydroxyurate hydrolase, expressed
Os06g0320300	LOC_Os06g21580	expressed protein
Os06g0324400	LOC_Os06g21910	late embryogenesis abundant group 1, putative, expressed
Os06g0326500	LOC_Os06g22070	mitochondrial glycoprotein, putative, expressed
Os06g0326700	LOC_Os06g22080	diacylglycerol O-acyltransferase, putative, expressed
Os06g0329200	LOC_Os06g22380	expressed protein
Os06g0329400	NULL	NULL
Os06g0342750	LOC_Os06g23504	DTW domain containing protein, putative, expressed
Os06g0343100	LOC_Os06g23530	pre-mRNA-splicing factor ATP-dependent RNA helicase, putative, expressed
Os06g0365200	NULL	NULL
Os06g0490400	LOC_Os06g29470	peroxidase precursor, putative, expressed
Os06g0524900	LOC_Os06g33360	RGH1A, putative, expressed
Os06g0526400	LOC_Os06g33480	CAPIP1, putative, expressed
Os06g0530200	NULL	NULL
Os06g0531200	LOC_Os06g34040	DJ-1 family protein, putative, expressed
Os06g0531900	LOC_Os06g34120	GDSL-like lipase/acylhydrolase, putative, expressed
Os06g0532101	NULL	NULL
Os06g0533700	LOC_Os06g34280	expressed protein
Os06g0534200	LOC_Os06g34330	expressed protein
Os06g0534900	LOC_Os06g34400	zinc finger, C3HC4 type domain containing protein, expressed
Os06g0535100	LOC_Os06g34420	DEAD/DEAH box helicase domain protein, putative, expressed
Os06g0535200	LOC_Os06g34430	zinc finger protein, putative, expressed
Os06g0535300	LOC_Os06g34440	dnaJ domain containing protein, expressed
Os06g0535400	LOC_Os06g34450	zinc finger, C3HC4 type domain containing protein, expressed
Os06g0535900	LOC_Os06g34470	zinc finger, C3HC4 type domain containing protein, expressed
Os06g0536100	LOC_Os06g34530	zinc finger, C3HC4 type domain containing protein, expressed
Os06g0537300	LOC_Os06g34620	Zinc finger, C3HC4 type domain containing protein, expressed
Os06g0537500	LOC_Os06g34640	zinc finger, C3HC4 type domain containing protein, expressed
Os06g0537600	LOC_Os06g34650	zinc finger, C3HC4 type domain containing protein, expressed
Os06g0537700	LOC_Os06g34660	X8 domain containing protein, expressed
Os06g0538000	LOC_Os06g34690	T-complex protein, putative, expressed
Os06g0538400	LOC_Os06g34730	expressed protein
Os06g0538800	NULL	NULL
Os06g0538900	LOC_Os06g34790	DUF538 domain containing protein, putative, expressed
Os06g0539066	NULL	NULL
Os06g0539100	LOC_Os06g34810	expressed protein
Os06g0539250	NULL	NULL
Os06g0539400	LOC_Os06g34830	amino acid permease family protein, putative, expressed
Os06g0539700	LOC_Os06g34850	expressed protein
Os06g0539800	NULL	NULL
Os06g0540050	LOC_Os06g34870	Zinc finger, C3HC4 type domain containing protein, expressed
Os06g0542200	LOC_Os06g35050	arogenate dehydrogenase 1, chloroplast precursor, putative, expressed
Os06g0542300	LOC_Os06g35060	heavy metal-associated domain containing protein, expressed
Os06g0542350	NULL	NULL
Os06g0542600	LOC_Os06g35080	F-box domain containing protein, expressed
Os06g0543200	LOC_Os06g35140	MYB family transcription factor, putative, expressed
Os06g0543400	LOC_Os06g35160	CAMK_KIN1/SNF1/Nim1_like.26 - CAMK includes calcium/calmodulin depedent protein kinases, expressed
Os06g0544100	LOC_Os06g35200	receptor-like kinase, putative, expressed
Os06g0545200	LOC_Os06g35300	polygalacturonase, putative, expressed
Os06g0545400	LOC_Os06g35320	polygalacturonase, putative, expressed
Os06g0545900	LOC_Os06g35410	growth regulator related protein, putative, expressed
Os06g0546000	NULL	NULL
Os06g0546400	LOC_Os06g35470	L1P family of ribosomal proteins domain containing protein, expressed
Os06g0546500	LOC_Os06g35480	peroxidase precursor, putative, expressed
Os06g0547100	LOC_Os06g35490	peroxidase precursor, putative, expressed
Os06g0547400	LOC_Os06g35520	peroxidase precursor, putative, expressed
Os06g0547900	LOC_Os06g35530	CGMC_GSK.8 - CGMC includes CDA, MAPK, GSK3, and CLKC kinases, expressed
Os06g0548000	LOC_Os06g35540	aminotransferase, classes I and II, domain containing protein, expressed
Os06g0548100	LOC_Os06g35550	retrotransposon protein, putative, Ty1-copia subclass, expressed
Os06g0548200	LOC_Os06g35560	reticuline oxidase-like protein precursor, putative, expressed
Os06g0548800	LOC_Os06g35590	reticuline oxidase-like protein precursor, putative, expressed
Os06g0549600	LOC_Os06g35650	reticuline oxidase-like protein precursor, putative, expressed
Os06g0549633	LOC_Os06g35660	reticuline oxidase-like protein precursor, putative, expressed
Os06g0549900	LOC_Os06g35700	reticuline oxidase-like protein precursor, putative, expressed
Os06g0550800	LOC_Os06g35770	expressed protein
Os06g0551000	NULL	NULL
Os06g0551400	LOC_Os06g35814	ras-related protein, putative, expressed
Os06g0551500	LOC_Os06g35830	expressed protein
Os06g0551800	LOC_Os06g35850	lectin protein kinase family protein, putative, expressed
Os06g0552300	LOC_Os06g35900	BES1/BZR1 homolog protein, putative, expressed
Os06g0552400	LOC_Os06g35910	FYVE zinc finger domain containing protein, expressed
Os06g0552500	LOC_Os06g35920	expressed protein
Os06g0552700	LOC_Os06g35930	aquaporin protein, putative, expressed
Os06g0552900	LOC_Os06g35940	osFTL12 FT-Like12 homologous to Flowering Locus T gene; contains Pfam profile PF01161: Phosphatidylethanolamine-binding protein, expressed
Os06g0553100	LOC_Os06g35960	HSF-type DNA-binding domain containing protein, expressed
Os06g0553200	LOC_Os06g35970	meiosis 5, putative, expressed
Os06g0553800	LOC_Os06g36010	plastocyanin-like domain containing protein, putative, expressed
Os06g0554100	LOC_Os06g36030	SWIM zinc finger family protein, expressed
Os06g0554200	LOC_Os06g36040	expressed protein
Os06g0554300	LOC_Os06g36050	expressed protein
Os06g0554600	LOC_Os06g36070	expressed protein
Os06g0554700	LOC_Os06g36080	kinesin motor domain containing protein, expressed
Os06g0554800	LOC_Os06g36090	ABC-2 type transporter, putative, expressed
Os06g0555101	NULL	NULL
Os06g0555500	LOC_Os06g36170	initiator tRNA phosphoribosyl transferase family protein, putative, expressed
Os06g0556000	LOC_Os06g36180	amino acid transporter, putative, expressed
Os06g0556200	LOC_Os06g36210	amino acid transporter, putative, expressed
Os06g0556300	LOC_Os06g36220	OsFBX198 - F-box domain containing protein, expressed
Os06g0556600	LOC_Os06g36240	POEI21 - Pollen Ole e I allergen and extensin family protein precursor, expressed
Os06g0557100	LOC_Os06g36270	receptor-like protein kinase 5 precursor, putative, expressed
Os06g0557200	NULL	NULL
Os06g0557400	LOC_Os06g36310	receptor-like protein kinase 5 precursor, putative, expressed
Os06g0557600	NULL	NULL
Os06g0557700	LOC_Os06g36320	receptor-like protein kinase 5 precursor, putative, expressed
Os06g0558300	LOC_Os06g36330	MATE domain containing protein, expressed
Os06g0558766	LOC_Os06g36360	expressed protein
Os06g0558900	LOC_Os06g36380	expressed protein
Os06g0559400	LOC_Os06g36390	expressed protein
Os06g0559500	LOC_Os06g36400	HAD superfamily phosphatase, putative, expressed
Os06g0559600	LOC_Os06g36410	hypothetical protein
Os06g0559900	NULL	NULL
Os06g0560000	LOC_Os06g36450	ferroportin1 domain containing protein, expressed
Os06g0560400	LOC_Os06g36490	ethylene-responsive element-binding protein, putative, expressed
Os06g0561200	LOC_Os06g36590	transporter, monovalent cation:proton antiporter-2 family, putative, expressed
Os06g0562600	LOC_Os06g36700	T-complex protein, putative, expressed
Os06g0562700	LOC_Os06g36710	transposon protein, putative, CACTA, En/Spm sub-class, expressed
Os06g0564100	LOC_Os06g36810	expressed protein
Os06g0564400	LOC_Os06g36830	cysteine synthase, mitochondrial precursor, putative, expressed
Os06g0564600	LOC_Os06g36850	cysteine synthase, putative, expressed
Os06g0597800	LOC_Os06g39680	transposon protein, putative, unclassified, expressed
Os06g0597900	LOC_Os06g39690	SOUL heme-binding protein, putative, expressed
Os06g0599200	LOC_Os06g39780	cytochrome P450, putative, expressed
Os06g0600400	LOC_Os06g39880	cytochrome P450 72A1, putative, expressed
Os06g0600700	LOC_Os06g39900	agenet domain containing protein, putative, expressed
Os06g0600800	NULL	NULL
Os06g0601000	LOC_Os06g39906	homeobox domain containing protein, expressed
Os06g0601100	LOC_Os06g39912	expressed protein
Os06g0601500	LOC_Os06g39960	bZIP transcription factor domain containing protein, expressed
Os06g0601600	LOC_Os06g39970	CESA11 - cellulose synthase, expressed
Os06g0602200	NULL	NULL
Os06g0602500	LOC_Os06g40030	S-locus-like receptor protein kinase, putative, expressed
Os06g0602600	LOC_Os06g40040	protein of unknown function domain containing protein, expressed
Os06g0602700	LOC_Os06g40050	mitochondrial carrier protein, putative, expressed
Os06g0602800	LOC_Os06g40060	glycosyltransferase family protein, putative, expressed
Os06g0602900	LOC_Os06g40070	NADP-dependent oxidoreductase, putative, expressed
Os06g0602950	NULL	NULL
Os06g0603000	LOC_Os06g40080	heme oxygenase 1, putative, expressed
Os06g0603300	LOC_Os06g40090	VQ domain containing protein, putative, expressed
Os06g0603400	LOC_Os06g40110	RNA polymerase Rpc34 subunit family protein, expressed
Os06g0603600	LOC_Os06g40120	SPX domain containing protein, putative, expressed
Os06g0604000	LOC_Os06g40150	AP2 domain containing protein, expressed
Os06g0604100	NULL	NULL
Os08g0135400	LOC_Os08g04130	copine-6, putative, expressed
Os08g0174100	LOC_Os08g07720	transferase family protein, putative, expressed
Os08g0289400	LOC_Os08g19250	retrotransposon protein, putative, Ty1-copia subclass, expressed
Os08t0289400	NULL	NULL
Os09g0109500	LOC_Os09g02170	unc-50, putative, expressed
Os09g0257000	LOC_Os09g08300	expressed protein
Os09g0279200	LOC_Os09g10730	expressed protein
Os09g0280500	LOC_Os09g10840	transcription factor, putative, expressed
Os09g0282300	LOC_Os09g10980	ZOS9-02 - C2H2 zinc finger protein, expressed
Os09g0473650	LOC_Os09g29780	expressed protein
Os09g0487100	LOC_Os09g31220	expressed protein
Os09g0488000	LOC_Os09g31310	acetyltransferase, GNAT family, putative, expressed
Os09g0489500	LOC_Os09g31390	transcription factor, putative, expressed
Os09g0491100	LOC_Os09g31430	Os9bglu30 - beta-glucosidase, similar to Os4bglu12 exoglucanase, expressed
Os10g0357800	LOC_Os10g21360	N-dimethylguanosine tRNA methyltransferase, putative, expressed
Os10g0421400	LOC_Os10g28560	expressed protein
Os10g0499500	LOC_Os10g35640	Rf1, mitochondrial precursor, putative, expressed
Os11g0173432	LOC_Os11g07225	expressed protein
Os11g0269700	LOC_Os11g16924	expressed protein
Os11g0269900	LOC_Os11g16960	carnitine racemase like protein, putative, expressed
Os11g0270700	NULL	NULL
Os11g0475600	LOC_Os11g28610	transporter family protein, putative, expressed
Os11g0512800	LOC_Os11g31400	expressed protein
Os11g0513700	LOC_Os11g31450	expressed protein
Os11g0513900	LOC_Os11g31470	expressed protein
Os11g0514100	LOC_Os11g31500	ATP binding protein, putative, expressed
Os11g0514400	LOC_Os11g31530	BRASSINOSTEROID INSENSITIVE 1-associated receptor kinase 1 precursor, putative, expressed
Os11g0514500	LOC_Os11g31540	BRASSINOSTEROID INSENSITIVE 1-associated receptor kinase 1 precursor, putative, expressed
Os11g0517800	LOC_Os11g31705	expressed protein
Os11g0550500	LOC_Os11g34920	stripe rust resistance protein Yr10, putative, expressed
Os11g0550800	LOC_Os11g34940	plastid-specific 50S ribosomal protein 6, chloroplast precursor, putative, expressed
Os11g0550900	LOC_Os11g34950	expressed protein
Os11g0551300	NULL	NULL
Os11g0551350	LOC_Os11g34980	expressed protein
Os11g0551700	NULL	NULL
Os11g0551800	LOC_Os11g35020	yippee zinc-binding protein, putative, expressed
Os11g0551900	LOC_Os11g35030	growth regulating factor protein, putative, expressed
Os11g0552000	LOC_Os11g35040	aminotransferase, classes I and II, domain containing protein, expressed
Os11g0552100	LOC_Os11g35050	expressed protein
Os11g0552500	LOC_Os11g35080	expressed protein
Os11g0554200	NULL	NULL
Os11g0556400	LOC_Os11g35274	protein kinase domain containing protein, expressed
Os11g0557400	NULL	NULL
Os11g0557700	LOC_Os11g35340	methyltransferase, putative, expressed
Os11g0557800	LOC_Os11g35350	expressed protein
Os11g0558350	NULL	NULL
Os11g0558400	LOC_Os11g35410	expressed protein
Os11g0558500	LOC_Os11g35420	expressed protein
Os11g0558900	LOC_Os11g35450	leucine-rich repeat receptor protein kinase EXS precursor, putative, expressed
Os11g0559200	LOC_Os11g35500	receptor-like protein kinase 5 precursor, putative, expressed
Os11g0559600	LOC_Os11g35540	expressed protein
Os11g0561200	NULL	NULL
Os11g0562100	LOC_Os11g35710	cycloartenol synthase, putative, expressed
Os11g0564800	NULL	NULL
Os11g0565300	LOC_Os11g35860	OsWAK120 - OsWAK receptor-like protein kinase, expressed
Os11g0565400	LOC_Os11g35870	RWD domain containing protein, expressed
Os11g0580000	LOC_Os11g37100	expressed protein
Os11g0586100	LOC_Os11g37540	protein phosphatase 2C, putative, expressed
Os12g0211400	LOC_Os12g10850	hhH-GPD superfamily base excision DNA repair protein, putative, expressed
Os12g0420400	LOC_Os12g23200	photosystem I reaction center subunit XI, chloroplast precursor, putative, expressed
Os12g0486900	LOC_Os12g30180	protein kinase domain containing protein, expressed
Os12g0553200	LOC_Os12g36720	RGH1A, putative, expressed
Os12g0553800	LOC_Os12g36735	expressed protein
Os12g0554400	LOC_Os12g36760	expressed protein
Os12g0559200	LOC_Os12g37260	lipoxygenase 2.1, chloroplast precursor, putative, expressed
Os12g0571900	LOC_Os12g38380	tetratricopeptide repeat containing protein, putative, expressed
Os12g0572000	LOC_Os12g38400	MYB family transcription factor, putative, expressed
