# Supplementary material for: Re-sequencing and transcriptome analysis reveal rich DNA variations and differential expressions of fertility-related genes in neo-tetraploid rice
Source: PLoS One. 2019 Apr 5;14(4):e0214953. doi: 10.1371/journal.pone.0214953 (PMC6450637; doi:10.1371/journal.pone.0214953)
Supplement: S14 Table — (XLSX) [file pone.0214953.s015.xlsx]

## Sheet: Sheet1
S14 Table GO analysis of peculiar mutated genes in neo-tetraploid rice
Type	Term	Description	PValue	Gene number	Genes
GO:0008762	GOTERM_MF	UDP-N-acetylmuramate dehydrogenase activity	0.000200504	5	Os06g0548200,Os06g0548800,Os06g0549600,Os06g0549633,Os06g0549900
GO:0010197	GOTERM_BP	polar nucleus fusion	0.000661032	4	Os06g0548200,Os06g0548800,Os06g0549633,Os06g0549900
GO:0005515	GOTERM_MF	protein binding	0.000684756	66	Os01g0714900,Os01g0715000,Os01g0718300,Os01g0719100,Os02g0101700,Os02g0105200,Os02g0109400,Os02g0154000,Os03g0145900,Os04g0572600,Os05g0205100,Os05g0213500,Os05g0519700,Os05g0521400,Os05g0521900,Os05g0524400,Os05g0525400,Os05g0525600,Os06g0318700,Os06g0319600,Os06g0490400,Os06g0526400,Os06g0534900,Os06g0535200,Os06g0535300,Os06g0535400,Os06g0535900,Os06g0537600,Os06g0538000,Os06g0538900,Os06g0543…
GO:0007165	GOTERM_BP	signal transduction	0.000779442	26	Os01g0714900,Os01g0718300,Os02g0154000,Os05g0207500,Os05g0208100,Os05g0210600,Os05g0213500,Os06g0526400,Os06g0543400,Os06g0544100,Os06g0547900,Os06g0551400,Os06g0552400,Os06g0601000,Os06g0601500,Os06g0603000,Os06g0603300,Os06g0604000,Os09g0280500,Os09g0489500,Os11g0173432,Os11g0514400,Os11g0514500,Os11g0558400,Os11g0558900,Os11g0559200
GO:0009987	GOTERM_BP	cellular process	0.000964843	81	Os01g0117400,Os01g0221600,Os01g0546000,Os01g0714900,Os01g0715000,Os01g0715400,Os01g0715600,Os01g0716500,Os01g0716800,Os01g0717000,Os01g0718300,Os02g0101500,Os02g0102200,Os02g0102600,Os02g0104700,Os02g0105200,Os02g0107900,Os04g0572600,Os05g0205100,Os05g0207500,Os05g0207700,Os05g0208000,Os05g0208100,Os05g0208550,Os05g0211100,Os05g0212900,Os05g0213100,Os05g0519700,Os05g0521300,Os05g0524400,Os05g0525…
GO:0009729	GOTERM_BP	detection of brassinosteroid stimulus	0.00125829	3	Os01g0718300,Os05g0207500,Os06g0547900
GO:0006979	GOTERM_BP	response to oxidative stress	0.00137508	9	Os02g0100100,Os02g0104700,Os06g0546500,Os06g0547100,Os06g0547400,Os06g0548200,Os06g0549600,Os06g0549633,Os06g0549900
GO:0016614	GOTERM_MF	oxidoreductase activity, acting on CH-OH group of donors	0.00154161	5	Os06g0548200,Os06g0548800,Os06g0549600,Os06g0549633,Os06g0549900
GO:0005488	GOTERM_MF	binding	0.00196174	52	Os01g0715000,Os01g0717400,Os01g0717601,Os01g0717700,Os01g0718000,Os01g0719100,Os02g0101500,Os02g0101700,Os02g0105400,Os02g0109800,Os02g0154000,Os03g0145900,Os05g0207400,Os05g0208000,Os05g0210500,Os05g0210600,Os05g0524300,Os06g0318700,Os06g0320200,Os06g0534900,Os06g0535200,Os06g0535400,Os06g0535900,Os06g0536100,Os06g0537300,Os06g0537500,Os06g0537600,Os06g0540050,Os06g0542200,Os06g0542300,Os06g0548…
GO:0008152	GOTERM_BP	metabolic process	0.0020316	84	Os01g0117400,Os01g0546000,Os01g0715400,Os01g0716400,Os01g0716500,Os01g0716800,Os01g0717000,Os01g0717400,Os01g0717700,Os01g0718300,Os02g0100100,Os02g0101500,Os02g0102000,Os02g0103300,Os02g0105200,Os02g0105400,Os04g0272200,Os04g0572600,Os05g0205100,Os05g0207500,Os05g0207700,Os05g0208100,Os05g0208550,Os05g0209100,Os05g0209400,Os05g0210100,Os05g0211100,Os05g0212300,Os05g0519900,Os05g0521300,Os05g0524…
GO:0031123	GOTERM_BP	RNA 3'-end processing	0.00265468	3	Os06g0319600,Os06g0558766,Os12g0571900
GO:0016310	GOTERM_BP	phosphorylation	0.00297974	20	Os01g0117400,Os01g0717000,Os01g0718300,Os05g0207500,Os05g0207700,Os05g0208100,Os05g0525400,Os06g0543400,Os06g0547900,Os06g0551800,Os06g0557100,Os06g0557700,Os06g0602500,Os11g0514400,Os11g0514500,Os11g0556400,Os11g0559200,Os11g0565300,Os11g0586100,Os12g0486900
GO:0004674	GOTERM_MF	protein serine/threonine kinase activity	0.00398426	22	Os01g0117400,Os01g0546000,Os01g0718300,Os02g0154000,Os05g0207500,Os05g0207700,Os05g0208100,Os05g0525400,Os05g0525600,Os06g0543400,Os06g0544100,Os06g0547900,Os06g0551800,Os06g0557100,Os06g0557700,Os06g0602500,Os09g0489500,Os11g0556400,Os11g0559200,Os11g0565300,Os11g0586100,Os12g0486900
GO:0005886	GOTERM_CC	plasma membrane	0.00429729	46	Os01g0714900,Os01g0715600,Os01g0718300,Os02g0100100,Os02g0101700,Os02g0102800,Os02g0105400,Os02g0107900,Os02g0109800,Os05g0207500,Os05g0207700,Os05g0208000,Os05g0211100,Os05g0519900,Os05g0521300,Os05g0524300,Os05g0524400,Os06g0318500,Os06g0531200,Os06g0537700,Os06g0539400,Os06g0547900,Os06g0548200,Os06g0549900,Os06g0551400,Os06g0551800,Os06g0552700,Os06g0554700,Os06g0554800,Os06g0556000,Os06g0557…
GO:0030170	GOTERM_MF	pyridoxal phosphate binding	0.00605622	6	Os01g0717400,Os01g0717700,Os06g0548000,Os06g0564400,Os06g0564600,Os11g0552000
GO:0006468	GOTERM_BP	protein phosphorylation	0.00643138	22	Os01g0117400,Os01g0546000,Os01g0718300,Os02g0154000,Os05g0207500,Os05g0207700,Os05g0208100,Os05g0525400,Os05g0525600,Os06g0543400,Os06g0544100,Os06g0547900,Os06g0551800,Os06g0557100,Os06g0557700,Os06g0602500,Os09g0489500,Os11g0556400,Os11g0559200,Os11g0565300,Os11g0586100,Os12g0486900
GO:0016772	GOTERM_MF	transferase activity, transferring phosphorus-containing groups	0.0064792	22	Os01g0117400,Os01g0546000,Os01g0717000,Os01g0718300,Os02g0154000,Os05g0207500,Os05g0207700,Os05g0208100,Os05g0525400,Os05g0525600,Os06g0543400,Os06g0544100,Os06g0547900,Os06g0551800,Os06g0557100,Os06g0557700,Os06g0602500,Os11g0556400,Os11g0559200,Os11g0565300,Os11g0586100,Os12g0486900
GO:0004713	GOTERM_MF	protein tyrosine kinase activity	0.0094336	20	Os01g0117400,Os01g0546000,Os01g0718300,Os02g0154000,Os05g0207500,Os05g0207700,Os05g0208100,Os05g0525400,Os05g0525600,Os06g0543400,Os06g0544100,Os06g0547900,Os06g0551800,Os06g0557100,Os06g0557700,Os06g0602500,Os11g0556400,Os11g0559200,Os11g0565300,Os12g0486900
GO:0004672	GOTERM_MF	protein kinase activity	0.0101433	21	Os01g0117400,Os01g0546000,Os01g0718300,Os02g0154000,Os05g0207500,Os05g0207700,Os05g0208100,Os05g0525400,Os05g0525600,Os06g0543400,Os06g0544100,Os06g0547900,Os06g0551800,Os06g0557100,Os06g0557700,Os06g0602500,Os11g0556400,Os11g0559200,Os11g0565300,Os11g0586100,Os12g0486900
GO:0006464	GOTERM_BP	cellular protein modification process	0.0157363	35	Os01g0117400,Os01g0546000,Os01g0718300,Os02g0101700,Os02g0154000,Os05g0207500,Os05g0207700,Os05g0207900,Os05g0208100,Os05g0209100,Os05g0525400,Os05g0525600,Os06g0534900,Os06g0535900,Os06g0540050,Os06g0542600,Os06g0543400,Os06g0544100,Os06g0547900,Os06g0551800,Os06g0555500,Os06g0557100,Os06g0557400,Os06g0557700,Os06g0602500,Os09g0280500,Os09g0489500,Os11g0173432,Os11g0514400,Os11g0514500,Os11g0556…
GO:0004872	GOTERM_MF	receptor activity	0.0158302	11	Os01g0718300,Os02g0154000,Os05g0213500,Os05g0525400,Os06g0526400,Os06g0551800,Os06g0557700,Os06g0602500,Os11g0514400,Os11g0514500,Os11g0559200
GO:0009742	GOTERM_BP	brassinosteroid mediated signaling pathway	0.0176535	3	Os01g0718300,Os05g0207500,Os06g0547900
GO:0009825	GOTERM_BP	multidimensional cell growth	0.0189682	3	Os01g0718300,Os05g0207500,Os06g0547900
GO:0005618	GOTERM_CC	cell wall	0.0206439	17	Os04g0535200,Os05g0208000,Os05g0210100,Os06g0320200,Os06g0531900,Os06g0546500,Os06g0547100,Os06g0547400,Os06g0548200,Os06g0548800,Os06g0549600,Os06g0549633,Os06g0549900,Os06g0552500,Os09g0491100,Os11g0558400,Os11g0558900
GO:0055114	GOTERM_BP	oxidation-reduction process	0.021234	21	Os01g0716400,Os02g0101500,Os02g0104700,Os02g0105400,Os05g0208550,Os05g0211100,Os06g0320000,Os06g0542200,Os06g0546500,Os06g0547100,Os06g0547400,Os06g0548200,Os06g0548800,Os06g0549600,Os06g0549633,Os06g0549900,Os06g0599200,Os06g0600400,Os06g0602900,Os06g0603000,Os12g0559200
GO:0016301	GOTERM_MF	kinase activity	0.0223091	27	Os01g0117400,Os01g0546000,Os01g0717000,Os01g0718300,Os02g0154000,Os05g0207500,Os05g0207700,Os05g0208100,Os05g0524400,Os05g0525400,Os05g0525600,Os06g0543400,Os06g0544100,Os06g0547900,Os06g0551800,Os06g0557100,Os06g0557400,Os06g0557700,Os06g0602500,Os11g0173432,Os11g0514400,Os11g0514500,Os11g0556400,Os11g0559200,Os11g0565300,Os11g0586100,Os12g0486900
GO:0005524	GOTERM_MF	ATP binding	0.0226908	37	Os01g0117400,Os01g0546000,Os01g0714900,Os01g0718300,Os02g0107900,Os02g0154000,Os05g0207500,Os05g0207700,Os05g0208100,Os05g0519700,Os05g0521300,Os05g0524300,Os05g0524400,Os05g0525400,Os05g0525600,Os06g0524900,Os06g0538000,Os06g0543400,Os06g0544100,Os06g0547900,Os06g0551400,Os06g0551800,Os06g0554700,Os06g0554800,Os06g0557100,Os06g0557700,Os06g0562600,Os06g0602500,Os11g0514100,Os11g0550500,Os11g0551…
GO:0009741	GOTERM_BP	response to brassinosteroid	0.0276703	3	Os01g0718300,Os06g0539400,Os06g0600400
GO:0009719	GOTERM_BP	response to endogenous stimulus	0.0292548	20	Os01g0718300,Os02g0105400,Os05g0207500,Os05g0208100,Os05g0210600,Os05g0212900,Os05g0213100,Os05g0213500,Os05g0523300,Os06g0526400,Os06g0547900,Os06g0600400,Os06g0601000,Os06g0601500,Os06g0604000,Os11g0269900,Os11g0514400,Os11g0514500,Os12g0559200,Os12g0572000,Os12g0572201
GO:0005623	GOTERM_CC	cell	0.0392262	31	Os01g0117400,Os01g0546000,Os01g0715600,Os01g0717400,Os01g0717700,Os02g0101900,Os02g0103300,Os05g0212300,Os05g0525400,Os05g0525600,Os06g0320200,Os06g0524900,Os06g0531900,Os06g0534900,Os06g0536100,Os06g0537500,Os06g0539700,Os06g0545200,Os06g0545400,Os06g0548200,Os06g0548800,Os06g0549600,Os06g0549633,Os06g0549900,Os06g0561200,Os06g0600400,Os09g0491100,Os11g0173432,Os11g0556400,Os11g0586100,Os12g0486…
GO:0016567	GOTERM_BP	protein ubiquitination	0.0410287	6	Os02g0101700,Os02g0103900,Os06g0318700,Os06g0535400,Os08g0135400,Os11g0559200
GO:0016023	GOTERM_CC	cytoplasmic membrane-bounded vesicle	0.0427985	47	Os01g0117400,Os01g0715600,Os01g0717400,Os01g0718300,Os01g0718500,Os02g0100100,Os02g0103300,Os05g0206000,Os05g0206100,Os05g0210100,Os05g0212300,Os05g0521400,Os05g0525400,Os05g0527700,Os05g0527800,Os06g0490400,Os06g0533700,Os06g0534200,Os06g0535400,Os06g0535900,Os06g0537600,Os06g0537700,Os06g0539700,Os06g0544100,Os06g0545400,Os06g0546500,Os06g0547100,Os06g0547400,Os06g0548200,Os06g0549900,Os06g0553…
GO:0009627	GOTERM_BP	systemic acquired resistance	0.0468765	3	Os01g0221500,Os05g0519900,Os06g0554800
GO:0034976	GOTERM_BP	response to endoplasmic reticulum stress	0.0488088	3	Os02g0100100,Os05g0519700,Os05g0519900
