# Supplementary material for: Re-sequencing and transcriptome analysis reveal rich DNA variations and differential expressions of fertility-related genes in neo-tetraploid rice
Source: PLoS One. 2019 Apr 5;14(4):e0214953. doi: 10.1371/journal.pone.0214953 (PMC6450637; doi:10.1371/journal.pone.0214953)
Supplement: S15 Table — (XLSX) [file pone.0214953.s016.xlsx]

## Sheet: Sheet1
S15 Table Meiosis-related genes with peculiar variations in neo-tetraploid rice
MUS	RAD	Gene function
Os01g0716200	LOC_Os01g51840	expressed protein
Os01g0716300	LOC_Os01g51850	expressed protein
Os01g0719100	LOC_Os01g52110	RING finger and CHY zinc finger domain-containing protein 1, putative, expressed
Os01g0719200	LOC_Os01g52120	expressed protein
Os02g0100100	LOC_Os02g01010	OsPDIL1-4 protein disulfide isomerase PDIL1-4, expressed
Os02g0101900	LOC_Os02g01190	POEI25 - Pollen Ole e I allergen and extensin family protein precursor, expressed
Os02g0105400	LOC_Os02g01510	lactate/malate dehydrogenase, putative, expressed
Os03g0145900	LOC_Os03g05270	RING finger and CHY zinc finger domain-containing protein 1, putative, expressed
Os04g0572600	LOC_Os04g48370	RNA polymerase IV subunit, putative, expressed
Os05g0209500	LOC_Os05g11900	expressed protein
Os05g0210500	LOC_Os05g11980	timeless protein, expressed
Os05g0210700	LOC_Os05g12000	expressed protein
Os05g0211100	LOC_Os05g12040	cytochrome P450 51, putative, expressed
Os05g0212100	LOC_Os05g12130	EMB2261, putative, expressed
Os05g0392400	LOC_Os05g32610	required to maintain repression 1, putative, expressed
Os05g0519000	LOC_Os05g44270	VQ domain containing protein, putative, expressed
Os05g0519300	LOC_Os05g44300	plant-specific domain TIGR01615 family protein, expressed
Os05g0519700	LOC_Os05g44340	heat shock protein 101, putative, expressed
Os05g0519900	LOC_Os05g44360	oligosaccharyl transferase, putative, expressed
Os05g0521300	LOC_Os05g44560	kinesin motor domain containing protein, expressed
Os05g0523300	LOC_Os05g44810	OsIAA18 - Auxin-responsive Aux/IAA gene family member, expressed
Os05g0524400	LOC_Os05g44922	6-phosphofructokinase, putative, expressed
Os05g0527700	LOC_Os05g45170	glucosyl transferase, putative, expressed
Os05g0571600	LOC_Os05g49670	expressed protein
Os06g0535200	LOC_Os06g34430	zinc finger protein, putative, expressed
Os06g0538400	LOC_Os06g34730	expressed protein
Os06g0539400	LOC_Os06g34830	amino acid permease family protein, putative, expressed
Os06g0543400	LOC_Os06g35160	CAMK_KIN1/SNF1/Nim1_like.26 - CAMK includes calcium/calmodulin depedent protein kinases, expressed
Os06g0546500	LOC_Os06g35480	peroxidase precursor, putative, expressed
Os06g0547400	LOC_Os06g35520	peroxidase precursor, putative, expressed
Os06g0550800	LOC_Os06g35770	expressed protein
Os06g0553100	LOC_Os06g35960	HSF-type DNA-binding domain containing protein, expressed
Os06g0553200	LOC_Os06g35970	meiosis 5, putative, expressed
Os06g0553800	LOC_Os06g36010	plastocyanin-like domain containing protein, putative, expressed
Os06g0556300	LOC_Os06g36220	OsFBX198 - F-box domain containing protein, expressed
Os06g0559400	LOC_Os06g36390	expressed protein
Os06g0601100	LOC_Os06g39912	expressed protein
Os06g0602500	LOC_Os06g40030	S-locus-like receptor protein kinase, putative, expressed
Os06g0604000	LOC_Os06g40150	AP2 domain containing protein, expressed
Os08g0174100	LOC_Os08g07720	transferase family protein, putative, expressed
Os09g0279200	LOC_Os09g10730	expressed protein
Os09g0489500	LOC_Os09g31390	transcription factor, putative, expressed
Os11g0513700	LOC_Os11g31450	expressed protein
Os11g0513900	LOC_Os11g31470	expressed protein
Os11g0552100	LOC_Os11g35050	expressed protein
Os11g0552500	LOC_Os11g35080	expressed protein
Os11g0557400	NULL	NULL
Os11g0558400	LOC_Os11g35410	expressed protein
Os11g0565400	LOC_Os11g35870	RWD domain containing protein, expressed
Os11g0580000	LOC_Os11g37100	expressed protein
Os12g0420400	LOC_Os12g23200	photosystem I reaction center subunit XI, chloroplast precursor, putative, expressed
Os12g0559200	LOC_Os12g37260	lipoxygenase 2.1, chloroplast precursor, putative, expressed
