# Supplementary material for: Re-sequencing and transcriptome analysis reveal rich DNA variations and differential expressions of fertility-related genes in neo-tetraploid rice
Source: PLoS One. 2019 Apr 5;14(4):e0214953. doi: 10.1371/journal.pone.0214953 (PMC6450637; doi:10.1371/journal.pone.0214953)
Supplement: S16 Table — (XLSX) [file pone.0214953.s017.xlsx]

## Sheet: Sheet1
S16 Table The differentially expressed genes in neo-tetraploid rice compared to T44
Tracking_id	GENE ID	Epression pattern	Function
XLOC_000116	OS01G0114000	down	-
XLOC_000565	OS01G0171200	down	uncharacterized
XLOC_001064	OS01G0235900	down	uncharacterized
XLOC_001100	OS01G0240600|OS01G0240700	down	uncharacterized
XLOC_001262	OS01G0264100	down	UTP--glucose-1-phosphate uridylyltransferase
XLOC_001675	OS01G0320700	down	-
XLOC_001699	OS01G0323950	down	-
XLOC_001700	-	down	-
XLOC_001713	-	down	-
XLOC_001759	OS01G0332500	down	serine carboxypeptidase-like 33
XLOC_001840	EPlOSAG00000019782|OS01G0346400	down	uncharacterized
XLOC_002329	OS01G0519700	down	protein FAR1-RELATED SEQUENCE 12
XLOC_002337	OS01G0520600	down	putative disease resistance RPP13-like protein 1
XLOC_002338	OS01G0520800	down	uncharacterized
XLOC_002340	-	down	-
XLOC_002696	EPlOSAG00000036569	down	-
XLOC_002870	-	down	-
XLOC_002931	OS01G0606200	down	uncharacterized
XLOC_002933	OS01G0606900	down	dnaJ homolog subfamily B member 7
XLOC_003089	OS01G0629750	down	-
XLOC_003213	OS01G0647200	down	-
XLOC_003263	EPlOSAG00000020568|EPlOSAG00000024270	down	-|-
XLOC_003427	OS01G0679500|OS01G0679550	down	protein ASPARTIC PROTEASE IN GUARD CELL 1|Chloroplast nucleoid DNA binding protein-like
XLOC_003643	OS01G0710700	down	phospholipase A1-II 5
XLOC_003668	OS01G0714600	down	uncharacterized
XLOC_003702	OS01G0719125	down	-
XLOC_003910	OS01G0747300	down	uncharacterized
XLOC_003935	OS01G0750500	down	coiled-coil domain-containing protein 25
XLOC_004127	-	down	-
XLOC_004826	OS01G0871500	down	uncharacterized
XLOC_004843	OS01G0873200	down	uncharacterized
XLOC_004888	OS01G0881000	down	-
XLOC_005059	OS01G0905200	down	uncharacterized
XLOC_005193	OS01G0923000	down	uncharacterized
XLOC_006188	OS01G0175100	down	homeobox even-skipped homolog protein 2
XLOC_006562	OS01G0221900	down	uncharacterized
XLOC_006700	OS01G0240725	down	-
XLOC_006867	EPlOSAG00000050383|OS01G0264125	down	-|-
XLOC_007238	EPlOSAG00000049471	down	-
XLOC_007260	OS01G0323950	down	-
XLOC_007261	-	down	-
XLOC_007270	-	down	-
XLOC_007310	OS01G0332800	down	serine carboxypeptidase-like 33
XLOC_007364	OS01G0343350	down	-
XLOC_007369	OS01G0346400	down	uncharacterized
XLOC_007870	OS01G0519700	down	protein FAR1-RELATED SEQUENCE 12
XLOC_007876	OS01G0520600	down	putative disease resistance RPP13-like protein 1
XLOC_007878	OS01G0520800	down	uncharacterized
XLOC_007880	-	down	-
XLOC_008230	OS01G0571500	down	uncharacterized
XLOC_008420	-	down	-
XLOC_008445	OS01G0598900	down	cytoplasmic tRNA 2-thiolation protein 1-like
XLOC_008478	OS01G0604000	down	uncharacterized
XLOC_008497	OS01G0606900	down	dnaJ homolog subfamily B member 7
XLOC_008689	-	down	-
XLOC_008717	OS01G0637300	down	-
XLOC_008782	OS01G0647200	down	-
XLOC_008819	EPlOSAG00000020568	down	-
XLOC_009031	OS01G0679500	down	protein ASPARTIC PROTEASE IN GUARD CELL 1
XLOC_009247	OS01G0710700	down	phospholipase A1-II 5
XLOC_009277	OS01G0714600	down	uncharacterized
XLOC_009293	OS01G0717000	down	probable choline kinase 2
XLOC_009309	OS01G0719100	down	E3 ubiquitin-protein ligase MIEL1
XLOC_009497	OS01G0747300	down	uncharacterized
XLOC_009667	OS01G0768600	down	uncharacterized
XLOC_009717	-	down	-
XLOC_010012	OS01G0817000	down	calcium uniporter protein 6, mitochondrial
XLOC_010417	OS01G0871400	down	uncharacterized
XLOC_010436	OS01G0873100	down	amidophosphoribosyltransferase, chloroplastic
XLOC_010491	OS01G0881100	down	putative clathrin assembly protein At1g03050
XLOC_010665	OS01G0905200	down	uncharacterized
XLOC_010792	OS01G0923000	down	uncharacterized
XLOC_011144	OS01G0968100	down	uncharacterized
XLOC_011476	OS10G0135700	down	-
XLOC_012220	EPlOSAG00000034843	down	-
XLOC_012331	-	down	-
XLOC_012347	OS10G0371200	down	-
XLOC_012360	EPlOSAG00000038574|OS10G0372800	down	uncharacterized
XLOC_012375	OS10G0376200	down	uncharacterized
XLOC_012455	OS10G0388600	down	uncharacterized
XLOC_013165	OS10G0488300	down	vacuolar protein sorting-associated protein 52 A
XLOC_013205	OS10G0493800	down	uncharacterized
XLOC_013218	OS10G0495416	down	-
XLOC_013225	-	down	-
XLOC_013304	OS10G0506900	down	uncharacterized
XLOC_013351	OS10G0513300	down	UPF0496 protein 4
XLOC_013401	OS10G0520700	down	zinc finger HIT domain-containing protein 2
XLOC_013636	-	down	-
XLOC_014101	OS10G0135700	down	-
XLOC_014851	EPlOSAG00000010468|EPlOSAG00000034843|EPlOSAG00000045454	down	-|-|-
XLOC_014957	-	down	-
XLOC_014976	OS10G0371200	down	-
XLOC_014979	-	down	-
XLOC_014985	OS10G0372800	down	uncharacterized
XLOC_014998	OS10G0376200	down	uncharacterized
XLOC_015066	OS10G0388600	down	uncharacterized
XLOC_015260	OS10G0414000	down	spidroin-2
XLOC_015261	-	down	-
XLOC_015781	EPlOSAG00000042892	down	-
XLOC_015833	OS10G0495200	down	uncharacterized
XLOC_015835	OS10G0495400	down	protein Rf1, mitochondrial
XLOC_015843	-	down	-
XLOC_015849	OS10G0496600	down	uncharacterized
XLOC_015923	-	down	-
XLOC_015933	OS10G0506800	down	SET and MYND domain-containing protein 4
XLOC_015985	OS10G0513300	down	UPF0496 protein 4
XLOC_016124	OS10G0536450	down	-
XLOC_016230	-	down	-
XLOC_016339	OS10G0565200	down	beta-amylase 3, chloroplastic
XLOC_016815	OS11G0151800	down	probable purple acid phosphatase 20
XLOC_017239	EPlOSAG00000018962	down	-
XLOC_017413	OS11G0239500	down	probable carboxylesterase 18
XLOC_017591	EPlOSAG00000015583	down	-
XLOC_017645	-	down	-
XLOC_018465	OS11G0483900|OS11G0483975	down	ELMO domain-containing protein A|-
XLOC_018508	-	down	-
XLOC_018509	-	down	-
XLOC_018588	OS11G0513000	down	uncharacterized
XLOC_018682	-	down	-
XLOC_018817	OS11G0549665	down	uncharacterized
XLOC_018820	OS11G0549680	down	-
XLOC_019023	OS11G0583300	down	uncharacterized
XLOC_019084	OS11G0592600	down	protein WVD2-like 1
XLOC_019110	OS11G0596200|OS11G0596250	down	uncharacterized
XLOC_019231	-	down	-
XLOC_019257	OS11G0615750|OS11G0615800|OS11G0615900	down	uncharacterized
XLOC_019273	OS11G0618500	down	uncharacterized
XLOC_019274	OS11G0618600	down	U-box domain-containing protein 32
XLOC_019282	OS11G0620000	down	mitochondrial inner membrane protease subunit 1
XLOC_020196	OS11G0151800	down	probable purple acid phosphatase 20
XLOC_020648	-	down	-
XLOC_020786	OS11G0230400	down	putative serpin-Z6A
XLOC_020836	OS11G0239500	down	probable carboxylesterase 18
XLOC_021045	OS11G0267400	down	chaperone protein ClpC3, chloroplastic
XLOC_021749	-	down	-
XLOC_021833	OS11G0513000	down	uncharacterized
XLOC_021839	OS11G0513900	down	uncharacterized
XLOC_022075	EPlOSAG00000007088	down	-
XLOC_022180	OS11G0569600	down	probable LRR receptor-like serine/threonine-protein kinase At3g47570
XLOC_022368	EPlOSAG00000035218|OS11G0596250	down	uncharacterized
XLOC_022500	-	down	-
XLOC_022525	OS11G0615700	down	proteasome subunit alpha type-5
XLOC_022532	EPlOSAG00000014540|EPlOSAG00000018941	down	-|-
XLOC_022538	OS11G0618500	down	uncharacterized
XLOC_022550	OS11G0620000	down	mitochondrial inner membrane protease subunit 1
XLOC_023493	EPlOSAG00000014364	down	-
XLOC_023890	OS12G0211301	down	-
XLOC_023911	OS12G0216500	down	-
XLOC_023914	OS12G0217400	down	Leucine Rich Repeat family protein, expressed
XLOC_023968	OS12G0228300|OS12G0228450|OS12G0228500	down	-|-|cleavage and polyadenylation specificity factor subunit 7
XLOC_023970	OS12G0228350	down	uncharacterized
XLOC_023973	OS12G0228900	down	uncharacterized
XLOC_023974	OS12G0229100	down	-
XLOC_024028	-	down	-
XLOC_024054	-	down	-
XLOC_024069	OS12G0244000	down	-
XLOC_024073	EPlOSAG00000004618	down	-
XLOC_024133	EPlOSAG00000022279	down	-
XLOC_024135	-	down	-
XLOC_024141	-	down	-
XLOC_024390	-	down	-
XLOC_024458	OS12G0299150	down	uncharacterized
XLOC_024459	OS12G0299300	down	-
XLOC_024477	OS12G0405300	down	-
XLOC_024595	OS12G0425500	down	uncharacterized
XLOC_024610	OS12G0428000	down	thiosulfate sulfurtransferase 18
XLOC_024617	OS12G0428700	down	-
XLOC_024668	OS12G0437800	down	uncharacterized
XLOC_024682	OS12G0439201	down	-
XLOC_024699	OS12G0441700	down	-
XLOC_024759	OS12G0448900	down	alpha-dioxygenase 1
XLOC_024762	-	down	-
XLOC_024763	OS12G0450500	down	uncharacterized
XLOC_024766	-	down	-
XLOC_024783	OS12G0455100	down	uncharacterized
XLOC_024792	OS12G0456783	down	-
XLOC_024799	-	down	-
XLOC_024804	OS12G0458900	down	uncharacterized
XLOC_024817	OS12G0460800	down	serine/threonine-protein kinase AFC2
XLOC_024819	-	down	-
XLOC_024850	EPlOSAG00000046567	down	-
XLOC_024913	OS12G0478900	down	SH3 and multiple ankyrin repeat domains protein 2
XLOC_024926	OS12G0480100	down	high-light-induced protein, chloroplastic
XLOC_024998	-	down	-
XLOC_025023	OS12G0492600	down	-
XLOC_025024	-	down	-
XLOC_025502	OS12G0555300	down	major pollen allergen Bet v 1-G
XLOC_025577	-	down	-
XLOC_025650	OS12G0572750	down	-
XLOC_025661	OS12G0574400	down	uncharacterized
XLOC_025814	OS12G0595300	down	uncharacterized
XLOC_026368	OS12G0127400	down	putative FBD-associated F-box protein At5g56690
XLOC_026549	EPlOSAG00000014364	down	-
XLOC_026812	-	down	-
XLOC_026979	OS12G0211301	down	-
XLOC_026999	OS12G0216500	down	-
XLOC_027011	OS12G0218600	down	uncharacterized
XLOC_027066	OS12G0228032|OS12G0228325|OS12G0228400|OS12G0228500	down	uncharacterized
XLOC_027070	OS12G0228900	down	uncharacterized
XLOC_027072	OS12G0229100	down	-
XLOC_027129	-	down	-
XLOC_027157	-	down	-
XLOC_027170	OS12G0244000	down	-
XLOC_027172	OS12G0244200	down	54S ribosomal protein L37, mitochondrial
XLOC_027173	OS12G0244500	down	uncharacterized LOC4351878
XLOC_027208	EPlOSAG00000022279	down	-
XLOC_027212	-	down	-
XLOC_027217	-	down	-
XLOC_027514	OS12G0299150	down	uncharacterized
XLOC_027515	OS12G0299300	down	-
XLOC_027657	OS12G0425500	down	uncharacterized
XLOC_027675	OS12G0428000	down	thiosulfate sulfurtransferase 18
XLOC_027683	OS12G0428700	down	-
XLOC_027738	OS12G0437800	down	uncharacterized
XLOC_027749	OS12G0439201	down	-
XLOC_027765	OS12G0441700	down	-
XLOC_027826	OS12G0448900	down	alpha-dioxygenase 1
XLOC_027834	-	down	-
XLOC_027835	OS12G0450500	down	uncharacterized
XLOC_027837	-	down	-
XLOC_027858	EPlOSAG00000019551	down	-
XLOC_027867	OS12G0455100	down	uncharacterized
XLOC_027883	OS12G0456700	down	glycerophosphodiester phosphodiesterase GDPDL4
XLOC_027893	-	down	-
XLOC_027903	OS12G0458900	down	uncharacterized
XLOC_027920	OS12G0460800	down	serine/threonine-protein kinase AFC2
XLOC_027962	OS12G0468300	down	-
XLOC_028031	OS12G0480100	down	high-light-induced protein, chloroplastic
XLOC_028035	-	down	-
XLOC_028116	-	down	-
XLOC_028119	OS12G0492600	down	-
XLOC_028508	OS12G0544600	down	uncharacterized
XLOC_028586	OS12G0555300	down	major pollen allergen Bet v 1-G
XLOC_028673	-	down	-
XLOC_028731	OS12G0572800	down	uncharacterized
XLOC_028746	OS12G0574500	down	Os12g0574500 protein [Source:UniProtKB/TrEMBL;Acc:Q0IME5]
XLOC_028908	OS12G0595300	down	uncharacterized
XLOC_029309	-	down	-
XLOC_029341	OS02G0110900	down	-
XLOC_029710	OS02G0153900	down	tyrosine-sulfated glycopeptide receptor 1
XLOC_029718	OS02G0154600	down	GDP-mannose transporter GONST3
XLOC_031103	EPlOSAG00000003567|EPlOSAG00000024113	down	-|-
XLOC_031227	OS02G0469300	down	protein MICRORCHIDIA 7
XLOC_031235	EPlOSAG00000047013	down	-
XLOC_031294	OS02G0478700	down	40S ribosomal protein S27
XLOC_031313	OS02G0482200	down	-
XLOC_031428	OS02G0503400	down	60S ribosomal protein L35
XLOC_031442	-	down	-
XLOC_031453	OS02G0505700	down	uncharacterized
XLOC_031468	OS02G0507600	down	proline-rich protein 12
XLOC_031472	OS02G0508000	down	gamma carbonic anhydrase-like 1, mitochondrial
XLOC_031484	OS02G0510000	down	uncharacterized
XLOC_031487	EPlOSAG00000052284	down	-
XLOC_031489	OS02G0510600	down	neurofilament heavy polypeptide
XLOC_031496	OS02G0511400	down	11-beta-hydroxysteroid dehydrogenase 1B
XLOC_031522	OS02G0514500	down	glycerophosphodiester phosphodiesterase GDPD1, chloroplastic
XLOC_031527	OS02G0515125	down	Putative leucine-rich receptor-like protein kinase [Source:UniProtKB/TrEMBL;Acc:Q6K9D3]
XLOC_032058	OS02G0586900	down	glycine-rich cell wall structural protein
XLOC_032184	OS02G0603600	down	transcription factor bHLH128
XLOC_032420	OS02G0636600	down	GEM-like protein 4
XLOC_032423	OS02G0637000	down	putative ripening-related protein 2
XLOC_032496	OS02G0649300	down	homeobox-leucine zipper protein HOX24
XLOC_033233	OS02G0756200	down	protein EXORDIUM
XLOC_033303	OS02G0767800	down	ethylene-responsive transcription factor ERF014-like
XLOC_033349	OS02G0773700	down	-
XLOC_033387	OS02G0778800	down	nascent polypeptide-associated complex subunit alpha, muscle-specific form
XLOC_033421	OS02G0782500	down	18.6 kDa class III heat shock protein
XLOC_033522	OS02G0796900	down	60S ribosomal protein L39
XLOC_033912	OS02G0110900	down	-
XLOC_034266	OS02G0154600	down	GDP-mannose transporter GONST3
XLOC_035649	OS02G0445700	down	Putative uncharacterized protein [Source:UniProtKB/TrEMBL;Acc:B9F5H1]
XLOC_035786	OS02G0469300	down	protein MICRORCHIDIA 7
XLOC_035795	EPlOSAG00000047013	down	-
XLOC_035845	OS02G0478700	down	40S ribosomal protein S27
XLOC_035866	OS02G0482200	down	-
XLOC_035880	OS02G0484200	down	Putative quercetin 3-O-glucoside-6''-O-malonyltransferase
XLOC_036025	OS02G0505700	down	uncharacterized
XLOC_036039	OS02G0507600	down	proline-rich protein 12
XLOC_036051	OS02G0510100	down	U6 snRNA-associated Sm-like protein LSm6
XLOC_036052	OS02G0510200	down	acetolactate synthase 1, chloroplastic
XLOC_036061	EPlOSAG00000030480|OS02G0511400	down	-|11-beta-hydroxysteroid dehydrogenase 1B
XLOC_036089	OS02G0514326	down	-
XLOC_036095	OS02G0515100	down	uncharacterized
XLOC_036392	OS02G0553200	down	probable L-ascorbate peroxidase 8, chloroplastic
XLOC_036647	OS02G0586900	down	glycine-rich cell wall structural protein
XLOC_036764	EPlOSAG00000004216	down	-
XLOC_037008	OS02G0636600	down	GEM-like protein 4
XLOC_037087	OS02G0649300	down	homeobox-leucine zipper protein HOX24
XLOC_037128	OS02G0655200	down	ethylene-responsive transcription factor 5
XLOC_037233	OS02G0671100	down	uncharacterized
XLOC_037835	OS02G0756200	down	protein EXORDIUM
XLOC_037951	OS02G0773732	down	protein trichome birefringence-like 1
XLOC_038028	OS02G0782550	down	-
XLOC_038463	OS03G0103800|OS03G0104000	down	uncharacterized
XLOC_039083	OS03G0184300	down	UDP-glucuronate:xylan alpha-glucuronosyltransferase 2
XLOC_039369	OS03G0222500	down	uncharacterized
XLOC_039392	OS03G0225200	down	cyclin-SDS-like
XLOC_039403	OS03G0226800	down	DNA (cytosine-5)-methyltransferase 1
XLOC_039429	OS03G0230000	down	-
XLOC_039477	-	down	-
XLOC_039505	-	down	-
XLOC_039598	OS03G0251600	down	synaptotagmin-5-like
XLOC_039603	-	down	-
XLOC_039628	OS03G0255400	down	uncharacterized
XLOC_039920	EPlOSAG00000015855	down	-
XLOC_039952	OS03G0300300|OS03G0300400	down	WD repeat-containing protein 43|pathogenesis-related protein 1
XLOC_039955	OS03G0300700	down	uncharacterized
XLOC_039960	OS03G0301500	down	Putative uncharacterized protein [Source:UniProtKB/TrEMBL;Acc:B9F7W1]
XLOC_040045	OS03G0313300	down	nuclear poly(A) polymerase 3
XLOC_040111	OS03G0322900	down	late embryogenesis abundant protein 1
XLOC_040193	OS03G0333800	down	uncharacterized
XLOC_040241	OS03G0338800	down	-
XLOC_040244	OS03G0339150	down	-
XLOC_040288	OS03G0346200	down	Flowering promoting factor-like 1
XLOC_040316	OS03G0351300	down	inactive beta-amylase 9
XLOC_040335	-	down	-
XLOC_040451	OS03G0367800	down	SWR1 complex subunit 6
XLOC_040452	OS03G0367900	down	pyrrolidone-carboxylate peptidase
XLOC_040540	EPlOSAG00000015505|EPlOSAG00000025093	down	-|-
XLOC_040605	OS03G0390700	down	uric acid degradation bifunctional protein TTL
XLOC_040607	OS03G0391000	down	cysteine protease ATG4A
XLOC_040677	-	down	-
XLOC_040826	-	down	-
XLOC_041295	-	down	-
XLOC_041397	OS03G0617500	down	cyclin-D5-1
XLOC_041703	OS03G0661600	down	alpha-amylase/trypsin inhibitor
XLOC_041870	OS03G0682200	down	protein argonaute 12
XLOC_042439	EPlOSAG00000041645	down	-
XLOC_042517	EPlOSAG00000023757|EPlOSAG00000023758|EPlOSAG00000035288	down	-|-|-
XLOC_042654	OS03G0787500	down	uncharacterized
XLOC_042762	OS03G0800300	down	-
XLOC_042816	-	down	-
XLOC_042884	OS03G0814600	down	SPFH domain/Band 7 family protein
XLOC_043293	OS03G0103950|OS03G0104100	down	protein NETWORKED 1D-like
XLOC_043550	OS03G0136400	down	probable inorganic phosphate transporter 1-7
XLOC_043806	OS03G0169550	down	-
XLOC_043918	OS03G0184300	down	UDP-glucuronate:xylan alpha-glucuronosyltransferase 2
XLOC_043989	-	down	-
XLOC_044067	-	down	-
XLOC_044068	-	down	-
XLOC_044218	EPlOSAG00000024921|OS03G0222401	down	-|-
XLOC_044236	OS03G0225200	down	cyclin-SDS-like
XLOC_044248	EPlOSAG00000036918	down	-
XLOC_044276	OS03G0230000	down	-
XLOC_044320	-	down	-
XLOC_044348	-	down	-
XLOC_044356	OS03G0240900	down	protein misato homolog 1
XLOC_044363	OS03G0241900	down	uncharacterized
XLOC_044432	OS03G0251600	down	synaptotagmin-5-like
XLOC_044437	-	down	-
XLOC_044571	-	down	-
XLOC_044572	-	down	-
XLOC_044696	-	down	-
XLOC_044792	OS03G0300700	down	uncharacterized
XLOC_044798	OS03G0301550	down	-
XLOC_044801	OS03G0301900	down	-
XLOC_044880	OS03G0313300	down	nuclear poly(A) polymerase 3
XLOC_044940	OS03G0322900	down	late embryogenesis abundant protein 1
XLOC_044963	OS03G0326500	down	thioredoxin-like 1-2, chloroplastic
XLOC_045010	OS03G0333800	down	uncharacterized
XLOC_045051	OS03G0339150	down	-
XLOC_045149	OS03G0353900	down	uncharacterized
XLOC_045157	-	down	-
XLOC_045270	OS03G0367800	down	SWR1 complex subunit 6
XLOC_045271	OS03G0367900	down	pyrrolidone-carboxylate peptidase
XLOC_045306	OS03G0373100	down	uncharacterized
XLOC_045365	OS03G0381500	down	uncharacterized
XLOC_045433	OS03G0390666	down	-
XLOC_045435	OS03G0390900	down	uncharacterized
XLOC_045436	EPlOSAG00000013548	down	-
XLOC_045515	-	down	-
XLOC_045663	-	down	-
XLOC_045666	-	down	-
XLOC_046120	-	down	-
XLOC_046234	OS03G0617500	down	cyclin-D5-1
XLOC_046533	OS03G0656850	down	-
XLOC_046726	OS03G0682200	down	protein argonaute 12
XLOC_047519	OS03G0787600	down	uncharacterized
XLOC_047529	OS03G0789000	down	calcium-dependent protein kinase 26
XLOC_047629	OS03G0800200	down	protein argonaute MEL1
XLOC_047683	-	down	-
XLOC_047745	OS03G0814600	down	Putative prohibitin; SPFH domain/Band 7 family protein [Source:UniProtKB/TrEMBL;Acc:Q75HF7]
XLOC_048439	OS04G0152500	down	uncharacterized
XLOC_048496	OS04G0162701	down	-
XLOC_048511	OS04G0165300	down	ATG8-interacting protein 1
XLOC_048559	OS04G0172560	down	-
XLOC_048586	OS04G0176300	down	-
XLOC_048594	OS04G0178300	down	syn-copalyl diphosphate synthase
XLOC_048608	OS04G0180400	down	cytochrome P450 99A2
XLOC_048777	EPlOSAG00000008838|OS04G0206200	down	-|UDP-glycosyltransferase 74E2
XLOC_048867	EPlOSAG00000038752|OS04G0221300	down	-|pentatricopeptide repeat-containing protein At4g14820
XLOC_048885	OS04G0224200	down	metal-independent phosphoserine phosphatase
XLOC_048936	-	down	-
XLOC_049020	OS04G0247500	down	-
XLOC_049050	-	down	-
XLOC_049108	OS04G0267250	down	-
XLOC_049130	OS04G0269900	down	-
XLOC_049144	OS04G0272200	down	uncharacterized
XLOC_049208	-	down	-
XLOC_049354	-	down	-
XLOC_049427	OS04G0314500	down	uncharacterized
XLOC_049482	OS04G0323500	down	uncharacterized
XLOC_049584	-	down	-
XLOC_049635	OS04G0349401	down	uncharacterized
XLOC_049779	OS04G0375400|OS04G0375900	down	-|kinesin-like protein KIF22
XLOC_049923	-	down	-
XLOC_049932	EPlOSAG00000028208	down	-
XLOC_050052	OS04G0412300	down	glucan endo-1,3-beta-glucosidase 14
XLOC_050312	OS04G0445100	down	23.2 kDa heat shock protein
XLOC_050679	OS04G0492800	down	probable calcium-binding protein CML22
XLOC_050927	OS04G0526800	down	GEM-like protein 4
XLOC_050928	OS04G0527000	down	GEM-like protein 4
XLOC_051321	OS04G0581800	down	uncharacterized LOC4336769
XLOC_051497	OS04G0607200|OS04G0607400	down	uncharacterized
XLOC_051670	OS04G0625100	down	uncharacterized LOC4337060
XLOC_052115	OS04G0683850|OS04G0684000	down	uncharacterized
XLOC_052527	OS04G0152500	down	uncharacterized
XLOC_052569	OS04G0162701	down	-
XLOC_052587	-	down	-
XLOC_052589	-	down	-
XLOC_052644	OS04G0172560	down	-
XLOC_052678	OS04G0178300	down	syn-copalyl diphosphate synthase
XLOC_052689	OS04G0180500	down	-
XLOC_052810	OS04G0206200	down	UDP-glycosyltransferase 74E2
XLOC_052881	OS04G0221300	down	pentatricopeptide repeat-containing protein At4g14820
XLOC_052883	-	down	-
XLOC_052948	-	down	-
XLOC_053006	EPlOSAG00000023751	down	-
XLOC_053011	OS04G0243400	down	uncharacterized
XLOC_053033	OS04G0247500	down	-
XLOC_053061	-	down	-
XLOC_053140	OS04G0269900	down	-
XLOC_053157	OS04G0272200	down	uncharacterized
XLOC_053211	-	down	-
XLOC_053390	OS04G0314500	down	uncharacterized
XLOC_053439	OS04G0323500	down	uncharacterized
XLOC_053544	EPlOSAG00000011097	down	-
XLOC_053565	EPlOSAG00000011161	down	-
XLOC_053597	OS04G0349401	down	uncharacterized
XLOC_053750	OS04G0375900	down	kinesin-like protein KIF22
XLOC_053872	-	down	-
XLOC_053885	OS04G0394300	down	zinc finger CCCH domain-containing protein 27
XLOC_054013	OS04G0412250	down	-
XLOC_054624	OS04G0492800	down	probable calcium-binding protein CML22
XLOC_054872	OS04G0526800	down	GEM-like protein 4
XLOC_054873	OS04G0527000	down	GEM-like protein 4
XLOC_055261	OS04G0581800	down	uncharacterized
XLOC_055591	OS04G0625100	down	uncharacterized
XLOC_055696	-	down	-
XLOC_055717	EPlOSAG00000032897	down	-
XLOC_056024	OS04G0679200|OS04G0679400	down	putative serine/threonine-protein kinase|stem-specific protein TSJT1
XLOC_056058	OS04G0683900	down	AT-hook motif nuclear-localized protein 9
XLOC_056231	OS05G0110925	down	-
XLOC_056520	OS05G0147901	down	-
XLOC_056547	OS05G0151000	down	DNA-directed RNA polymerase II subunit 1
XLOC_057118	OS05G0227100|OS05G0227600	down	uncharacterized
XLOC_057248	-	down	-
XLOC_057669	OS05G0314700	down	uncharacterized
XLOC_058124	OS05G0380900	down	probable calcium-binding protein CML15
XLOC_058301	EPlOSAG00000014388|OS05G0405200	down	-|-
XLOC_058579	OS05G0447250	down	-
XLOC_058701	OS05G0464350	down	-
XLOC_058758	OS05G0472250	down	-
XLOC_059067	OS05G0510600	down	tyrosine decarboxylase 1
XLOC_059138	OS05G0519300	down	uncharacterized
XLOC_059197	EPlOSAG00000004410|OS05G0527200	down	-|anthocyanidin 5,3-O-glucosyltransferase
XLOC_059262	-	down	-
XLOC_059274	-	down	-
XLOC_059393	EPlOSAG00000021058|OS05G0552900	down	-|65-kDa microtubule-associated protein 3
XLOC_059841	OS05G0110900	down	protein kinase APK1A, chloroplastic
XLOC_060148	OS05G0147800	down	uncharacterized LOC4337806
XLOC_060657	-	down	-
XLOC_061911	OS05G0405000	down	pyruvate, phosphate dikinase 1, chloroplastic
XLOC_062152	OS05G0438600	down	fructose-1,6-bisphosphatase, cytosolic
XLOC_062211	OS05G0447200	down	auxin transporter-like protein 2
XLOC_062381	OS05G0472200	down	probable methyltransferase PMT23
XLOC_062467	-	down	-
XLOC_062483	OS05G0485000	down	cation/H(+) antiporter 15
XLOC_062819	OS05G0527200	down	anthocyanidin 5,3-O-glucosyltransferase
XLOC_062821	OS05G0527700	down	uncharacterized
XLOC_062898	-	down	-
XLOC_062916	-	down	-
XLOC_062931	OS05G0541100	down	protein IQ-DOMAIN 1
XLOC_063024	OS05G0554000	down	protein DETOXIFICATION 14
XLOC_063196	OS05G0574900	down	DELLA protein SLR1-like
XLOC_063206	OS05G0575800	down	-
XLOC_063599	OS06G0133000	down	granule-bound starch synthase 1, chloroplastic/amyloplastic
XLOC_063653	OS06G0139150	down	uncharacterized
XLOC_064058	-	down	-
XLOC_064194	-	down	-
XLOC_064244	OS06G0216350	down	-
XLOC_064297	OS06G0222100	down	probable trehalose-phosphate phosphatase 8
XLOC_064351	-	down	-
XLOC_064371	-	down	-
XLOC_064385	OS06G0232700	down	serine/threonine-protein phosphatase 7 long form homolog
XLOC_064508	OS06G0250800	down	-
XLOC_064523	OS06G0252800	down	uncharacterized
XLOC_064556	OS06G0257450	down	ribonucleoside-diphosphate reductase small chain
XLOC_064598	-	down	-
XLOC_064613	OS06G0267500	down	NAC domain-containing protein 8
XLOC_064619	OS06G0269200	down	uncharacterized
XLOC_064638	OS06G0271900	down	uncharacterized
XLOC_064659	OS06G0274200	down	H/ACA ribonucleoprotein complex subunit 2-like protein
XLOC_064692	EPlOSAG00000002850	down	-
XLOC_064702	OS06G0278450	down	-
XLOC_064994	OS06G0320000	down	thioredoxin-like protein Clot
XLOC_065065	-	down	-
XLOC_065714	OS06G0536800	down	-
XLOC_065735	OS06G0538900	down	uncharacterized
XLOC_065808	-	down	-
XLOC_065844	OS06G0556451	down	-
XLOC_065860	OS06G0558900	down	uncharacterized
XLOC_065861	OS06G0559400	down	uncharacterized
XLOC_065962	OS06G0574900	down	uncharacterized
XLOC_066491	OS06G0649600	down	-
XLOC_066701	OS06G0675700	down	probable alpha-glucosidase Os06g0675700
XLOC_066761	OS06G0682900	down	protein HEAT-STRESS-ASSOCIATED 32
XLOC_066954	OS06G0707800	down	putative disease resistance protein RGA3
XLOC_066959	OS06G0708600	down	uncharacterized
XLOC_066966	OS06G0710401	down	-
XLOC_066991	OS06G0713300	down	uncharacterized
XLOC_067026	OS06G0717100	down	uncharacterized
XLOC_067043	OS06G0720400	down	uncharacterized
XLOC_067044	OS06G0720601	down	-
XLOC_067046	OS06G0720700	down	uncharacterized
XLOC_067055	OS06G0722100	down	uncharacterized
XLOC_067056	OS06G0722201	down	-
XLOC_067059	OS06G0722600	down	-
XLOC_067069	OS06G0723900	down	uncharacterized
XLOC_067090	OS06G0726100|OS06G0726200	down	chitinase 3|chitinase 1
XLOC_067442	OS06G0139150	down	uncharacterized
XLOC_067842	-	down	-
XLOC_068024	OS06G0216200|OS06G0216300	down	12-oxophytodienoate reductase 1|-
XLOC_068080	OS06G0222100	down	probable trehalose-phosphate phosphatase 8
XLOC_068152	-	down	-
XLOC_068313	OS06G0252800	down	uncharacterized
XLOC_068350	OS06G0257450	down	ribonucleoside-diphosphate reductase small chain
XLOC_068442	EPlOSAG00000046235|OS06G0271900	down	uncharacterized
XLOC_068461	OS06G0274000	down	heat shock factor-binding protein 1
XLOC_068463	OS06G0274200	down	H/ACA ribonucleoprotein complex subunit 2-like protein
XLOC_068488	EPlOSAG00000002850	down	-
XLOC_068493	OS06G0279350	down	-
XLOC_068807	OS06G0320000	down	thioredoxin-like protein Clot
XLOC_068864	OS06G0328900	down	cytochrome P450 89A2
XLOC_068875	-	down	-
XLOC_069510	OS06G0538900	down	uncharacterized
XLOC_069585	-	down	-
XLOC_069607	-	down	-
XLOC_069613	OS06G0556150|OS06G0556300	down	-|putative F-box protein At1g49610
XLOC_069649	EPlOSAG00000042005	down	-
XLOC_069746	OS06G0574900	down	uncharacterized
XLOC_070485	OS06G0675700|OS06G0675900	down	probable alpha-glucosidase Os06g0675700|Os06g0675800 protein [Source:UniProtKB/TrEMBL;Acc:C7J4D5]
XLOC_070744	OS06G0708600	down	uncharacterized
XLOC_070779	OS06G0713300	down	uncharacterized
XLOC_070816	OS06G0717100	down	uncharacterized
XLOC_070834	OS06G0719600	down	uncharacterized
XLOC_070837	OS06G0720301|OS06G0720500	down	uncharacterized
XLOC_070848	OS06G0722300	down	uncharacterized
XLOC_070850	OS06G0722450|OS06G0722650|OS06G0722700	down	uncharacterized
XLOC_070851	OS06G0722650	down	uncharacterized
XLOC_070853	OS06G0723400	down	Putative NF-E2 inducible protein
XLOC_070874	OS06G0726200	down	chitinase 1
XLOC_071010	OS07G0111700|OS07G0111900	down	flavin-containing monooxygenase FMO GS-OX-like 8|flavin-containing monooxygenase FMO GS-OX-like 8
XLOC_071066	-	down	-
XLOC_071070	OS07G0121100	down	uncharacterized
XLOC_071073	OS07G0122000	down	Os07g0122000 protein; Putative uncharacterized protein OSJNBa0057M23.118; Putative uncharacterized protein P0022B05.146; cDNA clone:J033095G03, full insert sequence [Source:UniProtKB/TrEMBL;Acc:Q7XIE4]
XLOC_071173	-	down	-
XLOC_071175	-	down	-
XLOC_071176	EPlOSAG00000040783	down	-
XLOC_071351	EPlOSAG00000047822|OS07G0158900	down	-|F-box/FBD/LRR-repeat protein At1g13570
XLOC_071352	OS07G0159200	down	-
XLOC_071536	OS07G0183100	down	Putative auxin response factor 20
XLOC_071538	OS07G0183350	down	B3 domain-containing protein Os07g0183300/Os07g0183600-like
XLOC_072755	OS07G0475900	down	serine/threonine-protein kinase STY17
XLOC_072860	-	down	-
XLOC_073079	OS07G0521000	down	succinate dehydrogenase subunit 3-2, mitochondrial
XLOC_073088	OS07G0522600	down	glutamate receptor 3.4
XLOC_073195	OS07G0537900	down	putative receptor-like protein kinase At4g00960
XLOC_073263	OS07G0546650	down	-
XLOC_073274	OS07G0547700	down	-
XLOC_073341	OS07G0557200	down	equilibrative nucleotide transporter 3
XLOC_073392	OS07G0564100	down	anthocyanidin 3-O-glucosyltransferase 2
XLOC_073906	OS07G0631500	down	-
XLOC_073934	OS07G0635600	down	uncharacterized
XLOC_074189	OS07G0667100	down	inactive beta-amylase 9
XLOC_074481	EPlOSAG00000026301|OS07G0111700|OS07G0111900	down	-|flavin-containing monooxygenase FMO GS-OX-like 8|flavin-containing monooxygenase FMO GS-OX-like 8
XLOC_074554	-	down	-
XLOC_074556	EPlOSAG00000016877|EPlOSAG00000033871	down	-|-
XLOC_074557	OS07G0121100	down	uncharacterized
XLOC_074562	OS07G0122000	down	uncharacterized
XLOC_074658	-	down	-
XLOC_074665	OS07G0136400	down	-
XLOC_074740	-	down	-
XLOC_074786	OS07G0152500	down	-
XLOC_074828	OS07G0158900	down	F-box/FBD/LRR-repeat protein At1g13570
XLOC_074831	OS07G0159200	down	-
XLOC_075003	OS07G0183050|OS07G0183100	down	auxin response factor 20
XLOC_076251	OS07G0469200	down	Putative uncharacterized protein [Source:UniProtKB/TrEMBL;Acc:B9FX48]
XLOC_076297	OS07G0475900	down	serine/threonine-protein kinase STY17
XLOC_076615	OS07G0521000	down	succinate dehydrogenase subunit 3-2, mitochondrial
XLOC_076616	OS07G0521100	down	disease resistance protein RGA2
XLOC_076623	EPlOSAG00000011538	down	-
XLOC_076726	OS07G0537900	down	putative receptor-like protein kinase At4g00960
XLOC_076795	OS07G0546600	down	peptide chain release factor PrfB1, chloroplastic
XLOC_076854	OS07G0556500	down	uncharacterized
XLOC_076858	OS07G0557200	down	equilibrative nucleotide transporter 3
XLOC_076904	OS07G0564150	down	-
XLOC_077215	OS07G0602900	down	ninja-family protein
XLOC_077435	OS07G0631500	down	-
XLOC_077465	OS07G0635600	down	uncharacterized
XLOC_077484	OS07G0638100	down	uncharacterized
XLOC_077590	EPlOSAG00000033659	down	-
XLOC_078149	OS08G0126700	down	zinc finger CCCH domain-containing protein 54
XLOC_078351	OS08G0156600	down	putative glycerol-3-phosphate transporter 1
XLOC_078496	OS08G0172300	down	-
XLOC_078504	OS08G0174000	down	uncharacterized
XLOC_078616	OS08G0189600|OS08G0189700	down	Germin-like protein 8-7
XLOC_078627	OS08G0191000	down	uncharacterized
XLOC_078629	OS08G0191200	down	phosphoribosylamine--glycine ligase
XLOC_078916	OS08G0231100	down	uncharacterized
XLOC_078936	OS08G0234200	down	-
XLOC_078958	OS08G0236900	down	-
XLOC_079077	EPlOSAG00000034955	down	-
XLOC_079587	-	down	-
XLOC_079943	-	down	-
XLOC_079983	OS08G0386800	down	mitochondrial carrier protein MTM1
XLOC_080665	-	down	-
XLOC_080726	OS08G0490100	down	dof zinc finger protein MNB1A
XLOC_080737	OS08G0491700	down	putative zinc finger CCCH domain-containing protein 57
XLOC_080965	OS08G0522400	down	putative L-ascorbate peroxidase 6
XLOC_081027	OS08G0529901	down	-
XLOC_081032	OS08G0530200	down	60S ribosomal protein L17
XLOC_081037	OS08G0530600	down	-
XLOC_081071	OS08G0535000	down	uncharacterized
XLOC_081525	OS08G0126700	down	zinc finger CCCH domain-containing protein 54
XLOC_081551	OS08G0130100	down	protein LOL4
XLOC_081816	EPlOSAG00000018689	down	-
XLOC_081875	OS08G0172300	down	-
XLOC_081958	OS08G0184600	down	uncharacterized
XLOC_081994	OS08G0191000	down	uncharacterized
XLOC_082276	OS08G0231100	down	uncharacterized
XLOC_082291	OS08G0234200	down	-
XLOC_082879	-	down	-
XLOC_083644	OS08G0443800	down	tetraspanin-8
XLOC_083819	OS08G0469500	down	F-box protein At1g10780
XLOC_083911	-	down	-
XLOC_083965	OS08G0490100	down	dof zinc finger protein MNB1A
XLOC_083977	OS08G0491700	down	putative zinc finger CCCH domain-containing protein 57
XLOC_084214	OS08G0522400	down	putative L-ascorbate peroxidase 6
XLOC_084276	OS08G0529800	down	triacylglycerol lipase 2
XLOC_084280	OS08G0530200	down	60S ribosomal protein L17
XLOC_084283	OS08G0530600	down	-
XLOC_084317	OS08G0535000	down	uncharacterized
XLOC_084563	OS08G0565700	down	histone-lysine N-methyltransferase family member SUVH9
XLOC_084860	EPlOSAG00000045528	down	-
XLOC_085730	OS09G0372100	down	-
XLOC_085752	OS09G0375500	down	uncharacterized
XLOC_085754	OS09G0375700	down	uncharacterized
XLOC_085785	OS09G0381600	down	uncharacterized
XLOC_085794	OS09G0382500	down	succinate dehydrogenase subunit 7, mitochondrial
XLOC_085821	OS09G0385900	down	uncharacterized
XLOC_085835	EPlOSAG00000050420|OS09G0387800	down	uncharacterized
XLOC_086046	EPlOSAG00000007106	down	-
XLOC_086583	EPlOSAG00000052753|OS09G0497100	down	-|pumilio homolog 5
XLOC_086790	OS09G0526700	down	UDP-glucose 4-epimerase 3
XLOC_087459	OS09G0246500	down	uncharacterized
XLOC_088344	OS09G0372100	down	-
XLOC_088369	OS09G0375700	down	Retrotransposon protein, putative, Ty3-gypsy sub-class; Retrotransposon protein, putative,
XLOC_088400	OS09G0380600	down	uncharacterized
XLOC_088405	OS09G0381600	down	uncharacterized
XLOC_088416	OS09G0382500	down	succinate dehydrogenase subunit 7, mitochondrial
XLOC_088438	OS09G0385900	down	uncharacterized
XLOC_088449	OS09G0387800	down	uncharacterized
XLOC_088533	OS09G0402300	down	putative 1-phosphatidylinositol-3-phosphate 5-kinase FAB1C
XLOC_088672	OS09G0421166|OS09G0421200	down	uncharacterized
XLOC_089200	OS09G0497100	down	pumilio homolog 5
XLOC_009309	OS01G0719100	down	E3 ubiquitin-protein ligase MIEL1
XLOC_089419	OS09G0526700	down	UDP-glucose 4-epimerase 3
XLOC_089813	-	down	-
XLOC_089814	-	down	-
XLOC_000049	OS01G0106400	up	isoflavone reductase homolog IRL
XLOC_000160	OS01G0118600	up	uncharacterized
XLOC_000335	OS01G0142300	up	uncharacterized
XLOC_000392	OS01G0149200	up	-
XLOC_000417	OS01G0151700	up	short-chain dehydrogenase TIC 32, chloroplastic
XLOC_000432	OS01G0153700	up	uncharacterized
XLOC_000433	-	up	-
XLOC_000537	OS01G0168850	up	-
XLOC_000552	OS01G0170300	up	probable LRR receptor-like serine/threonine-protein kinase At4g26540
XLOC_000586	OS01G0174100|OS01G0174300	up	uncharacterized
XLOC_000587	OS01G0174400	up	-
XLOC_000590	EPlOSAG00000032209	up	-
XLOC_000629	OS01G0179600	up	crocetin glucosyltransferase, chloroplastic
XLOC_000926	-	up	-
XLOC_001142	OS01G0246601	up	AT-hook motif nuclear-localized protein 21
XLOC_001158	OS01G0249200	up	germin-like protein 5-1
XLOC_001284	OS01G0266400	up	uncharacterized
XLOC_001349	OS01G0274800	up	myb-related protein Myb4-like
XLOC_001426	OS01G0283700	up	cinnamoyl-CoA reductase 1
XLOC_001439	-	up	-
XLOC_001446	OS01G0286200	up	Os01g0286200 protein [Source:UniProtKB/TrEMBL;Acc:Q0JNI8]
XLOC_001448	OS01G0286600	up	protoporphyrinogen oxidase, chloroplastic
XLOC_001477	OS01G0290901	up	-
XLOC_001525	OS01G0300200	up	ATP-citrate synthase beta chain protein 1
XLOC_001526	OS01G0300400	up	Uncharacterized protein [Source:UniProtKB/TrEMBL;Acc:B9EVQ9]
XLOC_001724	OS01G0327500	up	uncharacterized LOC4326971
XLOC_002771	-	up	-
XLOC_002898	OS01G0600900	up	chlorophyll a-b binding protein 2, chloroplastic
XLOC_002937	OS01G0607200	up	amino-acid permease BAT1 homolog
XLOC_002985	OS01G0614300	up	protein trichome birefringence-like 1
XLOC_003141	OS01G0636400	up	epoxide hydrolase 3
XLOC_003238	-	up	-
XLOC_003592	OS01G0703300	up	E3 ubiquitin-protein ligase At4g11680
XLOC_003610	OS01G0705700	up	transcription factor bHLH13
XLOC_003658	OS01G0712800	up	putative Peroxidase 48
XLOC_003682	OS01G0716400|OS01G0716500	up	uncharacterized LOC4325583|putative methyltransferase DDB_G0268948
XLOC_004411	OS01G0814900	up	NADH--cytochrome b5 reductase 1
XLOC_004554	OS01G0834900	up	Uncharacterized protein [Source:UniProtKB/TrEMBL;Acc:A2ZZB5]
XLOC_004564	OS01G0836600	up	ABC transporter G family member 6
XLOC_004649	OS01G0847700	up	aldo-keto reductase family 4 member C10
XLOC_004653	OS01G0848475	up	-
XLOC_004665	OS01G0850000	up	uncharacterized
XLOC_005347	OS01G0939600	up	probable glycerol-3-phosphate dehydrogenase [NAD(+)] 1, cytosolic
XLOC_005591	OS01G0972800	up	probable WRKY transcription factor 49
XLOC_005676	OS01G0106400	up	isoflavone reductase homolog IRL
XLOC_005786	OS01G0118600	up	uncharacterized
XLOC_005919	OS01G0136400	up	probable serine/threonine-protein kinase At1g18390
XLOC_005964	OS01G0142300	up	Os01g0142300 protein; Putative uncharacterized protein P0019D06.13; Putative uncharacterized protein P0024G09.1; Uncharacterized protein [Source:UniProtKB/TrEMBL;Acc:Q5ZBM2]
XLOC_006035	OS01G0151750	up	-
XLOC_006055	OS01G0153700	up	Os01g0153700 protein; Putative uncharacterized protein P0030H07.31; cDNA clone:001-204-B08, full insert sequence [Source:UniProtKB/TrEMBL;Acc:Q5ZD78]
XLOC_006056	-	up	-
XLOC_006182	OS01G0174000	up	transcription factor HY5
XLOC_006183	OS01G0174100|OS01G0174200|OS01G0174300	up	Os01g0174100 protein; Putative uncharacterized protein OSJNBa0089K24.19; Uncharacterized protein; cDNA clone:J013108I08, full insert sequence [Source:UniProtKB/TrEMBL;Acc:Q5VR10]|Os01g0174200 protein; Putative uncharacterized protein OSJNBa0089K24.20; cDNA clone:J023091M12, full insert sequence [Source:UniProtKB/TrEMBL;Acc:Q5VR09]|NADH-cytochrome b5 reductase-like protein
XLOC_006184	OS01G0174500|OS01G0174600	up	probable prolyl 4-hydroxylase 6|zinc finger CCCH domain-containing protein 1
XLOC_006185	OS01G0174700	up	protein kinase PINOID 2
XLOC_006186	OS01G0175000	up	acyl-protein thioesterase 1 homolog 1
XLOC_006206	OS01G0178000	up	aspartate aminotransferase
XLOC_006223	OS01G0179600	up	crocetin glucosyltransferase, chloroplastic
XLOC_006552	-	up	-
XLOC_006560	OS01G0221400	up	uncharacterized
XLOC_006603	OS01G0226666	up	-
XLOC_006760	OS01G0249200	up	germin-like protein 5-1
XLOC_007024	OS01G0283700	up	cinnamoyl-CoA reductase 1
XLOC_007032	-	up	-
XLOC_007041	OS01G0286550	up	-
XLOC_007100	OS01G0298301	up	Os01g0298301 protein [Source:UniProtKB/TrEMBL;Acc:C7IX33]
XLOC_007111	OS01G0300200	up	ATP-citrate synthase beta chain protein 1
XLOC_007112	OS01G0300400	up	Uncharacterized protein [Source:UniProtKB/TrEMBL;Acc:B9EVQ9]
XLOC_007278	OS01G0327500	up	uncharacterized LOC4326971
XLOC_007637	OS01G0383100	up	exocyst complex component EXO70A1
XLOC_008321	-	up	-
XLOC_008332	OS01G0583900	up	-
XLOC_008499	OS01G0607250	up	-
XLOC_008559	OS01G0614400|OS01G0614500	up	Os01g0614400 protein; Putative uncharacterized protein P0410E01.37 [Source:UniProtKB/TrEMBL;Acc:Q5ZDX9]|UBP1-associated protein 2C
XLOC_008677	OS01G0631200	up	uroporphyrinogen-III C-methyltransferase
XLOC_008684	-	up	-
XLOC_008711	OS01G0636400	up	epoxide hydrolase 3
XLOC_008801	-	up	-
XLOC_009183	EPlOSAG00000016757|OS01G0703300	up	-|E3 ubiquitin-protein ligase At4g11680
XLOC_009206	OS01G0705750	up	-
XLOC_009264	OS01G0712800	up	putative Peroxidase 48
XLOC_009287	OS01G0716200	up	protein IQ-DOMAIN 31
XLOC_009289	OS01G0716450	up	-
XLOC_009608	OS01G0761400	up	protein NRT1/ PTR FAMILY 1.2
XLOC_009647	OS01G0765600	up	probable calcium-binding protein CML41
XLOC_009768	EPlOSAG00000022863|EPlOSAG00000022864|EPlOSAG00000023471|EPlOSAG00000023472|OS01G0782200	up	-|-|-|-|sphingosine kinase 2
XLOC_009999	OS01G0814900	up	NADH--cytochrome b5 reductase 1
XLOC_010164	OS01G0836600	up	ABC transporter G family member 6
XLOC_010246	OS01G0847700	up	aldo-keto reductase family 4 member C10
XLOC_010263	OS01G0849950	up	-
XLOC_010314	OS01G0856000	up	Cell division control protein 6 homolog
XLOC_010345	OS01G0860450	up	-
XLOC_010866	EPlOSAG00000025323|OS01G0930900	up	-|tropinone reductase homolog At5g06060
XLOC_010936	OS01G0939600	up	probable glycerol-3-phosphate dehydrogenase [NAD(+)] 1, cytosolic
XLOC_011585	OS10G0150300	up	proline-rich protein 2
XLOC_011814	OS10G0181100	up	uncharacterized
XLOC_012069	OS10G0325400	up	uncharacterized
XLOC_012313	OS10G0365200	up	probable glutathione S-transferase GSTU6
XLOC_012471	-	up	-
XLOC_012692	OS10G0419400	up	1,2-dihydroxy-3-keto-5-methylthiopentene dioxygenase 1
XLOC_012779	OS10G0432200	up	Retrotransposon protein, putative, unclassified, expressed ]
XLOC_012879	OS10G0446400	up	AT-rich interactive domain-containing protein 1
XLOC_013040	OS10G0472400	up	desumoylating isopeptidase 1
XLOC_013142	OS10G0484800	up	type III polyketide synthase A
XLOC_013210	OS10G0494300	up	ABC transporter G family member 11
XLOC_013289	OS10G0503800	up	remorin
XLOC_013383	OS10G0518000	up	-
XLOC_013434	OS10G0524500	up	protein HOTHEAD
XLOC_013470	OS10G0529300	up	probable glutathione S-transferase GSTU6
XLOC_013493	OS10G0532800	up	-
XLOC_013543	OS10G0540200|OS10G0540300	up	Os10g0540200 protein [Source:UniProtKB/TrEMBL;Acc:Q0IW17]|uncharacterized LOC4349255
XLOC_013741	OS10G0564500	up	serine/threonine-protein kinase SAPK3
XLOC_013827	OS10G0576900	up	cinnamoyl-CoA reductase 2
XLOC_014025	OS10G0124700	up	F-box/LRR-repeat protein At3g26922
XLOC_014189	OS10G0150300	up	proline-rich protein 2
XLOC_014689	EPlOSAG00000017136	up	-
XLOC_014942	OS10G0365050	up	-
XLOC_015037	OS10G0382100	up	uncharacterized
XLOC_015297	OS10G0419400	up	1,2-dihydroxy-3-keto-5-methylthiopentene dioxygenase 1
XLOC_015644	EPlOSAG00000038482	up	-
XLOC_015759	OS10G0484900|OS10G0485000	up	pentatricopeptide repeat-containing protein At1g61870, mitochondrial|pre-mRNA-processing protein 40C
XLOC_015825	OS10G0494400	up	-
XLOC_016011	OS10G0518000	up	-
XLOC_016063	OS10G0524400	up	phospholipase D gamma 1
XLOC_016088	OS10G0529300	up	probable glutathione S-transferase GSTU6
XLOC_016103	OS10G0532800	up	-
XLOC_016335	OS10G0564500	up	serine/threonine-protein kinase SAPK3
XLOC_016436	OS10G0576900	up	cinnamoyl-CoA reductase 2
XLOC_016475	OS11G0102500	up	probable trans-2-enoyl-CoA reductase, mitochondrial
XLOC_016543	OS11G0111800	up	uncharacterized
XLOC_016545	OS11G0112050	up	uncharacterized
XLOC_016553	OS11G0113032|OS11G0113150	up	-|-
XLOC_016639	OS11G0125900	up	probable apyrase 3
XLOC_016922	OS11G0166866	up	-
XLOC_017026	OS11G0180900	up	myb-related protein 308
XLOC_017033	OS11G0181700|OS11G0181800	up	short-chain dehydrogenase TIC 32, chloroplastic|short-chain dehydrogenase TIC 32, chloroplastic
XLOC_017249	OS11G0213600	up	serine carboxypeptidase-like 42
XLOC_017286	OS11G0219400	up	uncharacterized
XLOC_017356	OS11G0229400|OS11G0229500	up	disease resistance protein RPM1|disease resistance protein RPM1
XLOC_018868	OS11G0558300	up	long chain acyl-CoA synthetase 2
XLOC_019153	OS11G0600900	up	mannose-6-phosphate isomerase 1
XLOC_019364	EPlOSAG00000045730|OS11G0632200	up	uncharacterized
XLOC_051249	OS04G0572600	up	DNA-directed RNA polymerase IV subunit 1
XLOC_019746	OS11G0693800	up	ATP-citrate synthase subunit alpha chain protein 1
XLOC_019765	OS11G0696600	up	uncharacterized
XLOC_019852	OS11G0102500	up	probable trans-2-enoyl-CoA reductase, mitochondrial
XLOC_019917	OS11G0111900	up	BTB/POZ domain-containing protein At3g56230
XLOC_019925	OS11G0113100	up	phosphoglucan phosphatase LSF2, chloroplastic
XLOC_019945	OS11G0116300	up	probable chalcone--flavonone isomerase 3
XLOC_020005	EPlOSAG00000031158	up	-
XLOC_020034	OS11G0129800	up	uncharacterized
XLOC_020313	OS11G0166800	up	probable mediator of RNA polymerase II transcription subunit 26c
XLOC_020407	OS11G0180800|OS11G0181000	up	Os11g0180800 protein
XLOC_020414	OS11G0181700|OS11G0181800	up	short-chain dehydrogenase TIC 32, chloroplastic|short-chain dehydrogenase TIC 32, chloroplastic
XLOC_020663	OS11G0213600	up	serine carboxypeptidase-like 42
XLOC_020707	OS11G0219400	up	uncharacterized
XLOC_020770	OS11G0227600|OS11G0229333	up	uncharacterized
XLOC_022105	OS11G0554200	up	uncharacterized
XLOC_022126	OS11G0558350|OS11G0558400	up	uncharacterized
XLOC_023001	OS11G0693800	up	ATP-citrate synthase subunit alpha chain protein 1
XLOC_023021	OS11G0696200	up	ATP-citrate synthase alpha chain protein 2
XLOC_023024	OS11G0696600	up	uncharacterized
XLOC_023113	OS12G0102100	up	probable trans-2-enoyl-CoA reductase, mitochondrial
XLOC_023122	OS12G0103500|OS12G0103580	up	rRNA N-glycosidase
XLOC_023140	OS12G0106300	up	protein trichome birefringence-like 34
XLOC_023188	-	up	-
XLOC_023206	OS12G0115801	up	-
XLOC_023228	OS12G0118000	up	-
XLOC_023266	OS12G0124000	up	nuclear envelope pore membrane protein POM 121
XLOC_023331	OS12G0133201	up	-
XLOC_023375	OS12G0138800	up	protein STRICTOSIDINE SYNTHASE-LIKE 10
XLOC_023381	OS12G0139400	up	two-component response regulator ORR10
XLOC_023420	-	up	-
XLOC_023457	OS12G0148500	up	-
XLOC_023560	-	up	-
XLOC_023598	EPlOSAG00000033512	up	-
XLOC_023941	EPlOSAG00000019610|OS12G0222650	up	-|-
XLOC_023945	-	up	-
XLOC_023946	OS12G0223300	up	cytochrome b5
XLOC_024129	OS12G0250900	up	uncharacterized
XLOC_024453	OS12G0298600	up	chromatin modification-related protein MEAF6
XLOC_024454	EPlOSAG00000006852	up	-
XLOC_024489	OS12G0407000	up	agamous-like MADS-box protein AGL61
XLOC_024665	-	up	-
XLOC_024958	OS12G0484700	up	protein yippee-like At4g27745
XLOC_025488	OS12G0554100	up	protein trichome birefringence-like 14
XLOC_025694	OS12G0578300	up	uncharacterized
XLOC_025695	OS12G0578400	up	heparanase-like protein 1
XLOC_025923	OS12G0610100	up	uncharacterized
XLOC_026145	OS12G0638700	up	plasma membrane ATPase 1
XLOC_026175	OS12G0102100	up	probable trans-2-enoyl-CoA reductase, mitochondrial
XLOC_026184	OS12G0103540	up	-
XLOC_026267	-	up	-
XLOC_026284	OS12G0115700	up	probable chalcone--flavonone isomerase 3
XLOC_026343	OS12G0124100	up	-
XLOC_026417	OS12G0133100	up	protein ZINC INDUCED FACILITATOR-LIKE 1
XLOC_026493	-	up	-
XLOC_026524	OS12G0148500	up	-
XLOC_026969	OS12G0210500	up	Putative uncharacterized protein [Source:UniProtKB/TrEMBL;Acc:B9GCD3]
XLOC_026977	OS12G0211000|OS12G0211500	up	uncharacterized
XLOC_027033	EPlOSAG00000019610	up	-
XLOC_027035	OS12G0222650|OS12G0223000	up	uncharacterized
XLOC_027037	-	up	-
XLOC_027512	OS12G0298600	up	chromatin modification-related protein MEAF6
XLOC_027513	OS12G0298950	up	cyclin-A1-3
XLOC_027544	OS12G0407000	up	agamous-like MADS-box protein AGL61
XLOC_027737	-	up	-
XLOC_028060	OS12G0484700	up	protein yippee-like At4g27745
XLOC_028220	OS12G0507000	up	cyclic pyranopterin monophosphate synthase, mitochondrial
XLOC_028571	OS12G0554100	up	protein trichome birefringence-like 14
XLOC_028774	OS12G0578300	up	uncharacterized
XLOC_029240	OS12G0638750	up	-
XLOC_029336	OS02G0109900	up	uncharacterized
XLOC_029351	OS02G0111900	up	uncharacterized ATP-dependent helicase YprA
XLOC_029593	OS02G0138600	up	uncharacterized
XLOC_029597	OS02G0138900	up	putative vacuolar cation/proton exchanger 4
XLOC_029619	OS02G0142060|OS02G0142100	up	uncharacterized
XLOC_029695	OS02G0151800	up	-
XLOC_029723	OS02G0155400	up	uncharacterized
XLOC_029727	EPlOSAG00000041567	up	-
XLOC_029925	OS02G0178800	up	protein ECERIFERUM 3
XLOC_030293	OS02G0223300	up	uncharacterized
XLOC_030305	OS02G0224900	up	uncharacterized
XLOC_030338	OS02G0228900	up	uncharacterized
XLOC_030596	OS02G0265800	up	uncharacterized
XLOC_030597	OS02G0265900	up	reticulon-like protein B2
XLOC_030714	OS02G0282500	up	uncharacterized
XLOC_030717	OS02G0282900	up	ABC transporter E family member 2
XLOC_030731	OS02G0285800	up	GTP-binding protein TypA/BipA homolog
XLOC_030739	OS02G0286933	up	uncharacterized
XLOC_030867	-	up	-
XLOC_030885	OS02G0310400	up	-
XLOC_030904	OS02G0313450	up	uncharacterized
XLOC_030934	OS02G0317500	up	putative F-box/LRR-repeat protein 23
XLOC_030947	OS02G0320300	up	fatty-acid-binding protein 3, chloroplastic
XLOC_030959	OS02G0321500	up	motile sperm domain-containing protein 2
XLOC_030971	EPlOSAG00000012754	up	-
XLOC_031020	EPlOSAG00000002889	up	-
XLOC_031045	OS02G0435200	up	-
XLOC_031047	OS02G0435600	up	-
XLOC_031110	OS02G0448000	up	AT-hook motif nuclear-localized protein 24
XLOC_031206	OS02G0466900	up	-
XLOC_031317	OS02G0483500	up	phenolic glucoside malonyltransferase 1
XLOC_031408	-	up	-
XLOC_031631	EPlOSAG00000017141	up	-
XLOC_031699	EPlOSAG00000050424	up	-
XLOC_031719	OS02G0541900	up	GPI-anchored protein LORELEI
XLOC_031721	EPlOSAG00000007388	up	-
XLOC_032131	OS02G0596200	up	uncharacterized
XLOC_032198	OS02G0606200	up	B-box zinc finger protein 25
XLOC_032580	OS02G0662100	up	14 kDa proline-rich protein DC2.15
XLOC_033013	OS02G0725900	up	nuclear transcription factor Y subunit B-1
XLOC_033023	OS02G0727200	up	-
XLOC_033126	-	up	-
XLOC_033282	OS02G0763900	up	Os02g0763900 protein; Putative galactoside 2-alpha-L-fucosyltransferase; Putative galactoside 2-alpha-L-fucosyltransferase / xyloglucan alpha-(1,2)-fucosyltransferase [Source:UniProtKB/TrEMBL;Acc:Q6Z6F4]
XLOC_033309	EPlOSAG00000021080	up	-
XLOC_033337	OS02G0772000|OS02G0772100	up	uncharacterized
XLOC_033424	OS02G0782700	up	Ethylene-responsive transcription factor 1 [Source:UniProtKB/Swiss-Prot;Acc:Q6K7E6]
XLOC_033472	OS02G0790600	up	RING-H2 finger protein ATL13
XLOC_033477	OS02G0791300	up	transcription factor IBH1-like
XLOC_033529	OS02G0798000|OS02G0798100|OS02G0798200	up	alpha-1,6-mannosyl-glycoprotein 2-beta-N-acetylglucosaminyltransferase|Putative beta-1,2-N-acetylglucosaminyltransferase II [Source:UniProtKB/TrEMBL;Acc:Q69QZ8]|RING-H2 finger protein ATL3
XLOC_033566	OS02G0802301	up	-
XLOC_033617	OS02G0807700	up	uncharacterized
XLOC_033735	OS02G0820800|OS02G0820900	up	AT-hook motif nuclear-localized protein 20|ethylene receptor 3
XLOC_033774	OS02G0825500	up	uncharacterized
XLOC_033778	OS02G0825850	up	-
XLOC_033836	OS02G0834300	up	uncharacterized
XLOC_033905	OS02G0110000	up	GDSL esterase/lipase At5g45950
XLOC_034152	EPlOSAG00000008077	up	-
XLOC_034180	OS02G0142100	up	Os02g0142100 protein [Source:UniProtKB/TrEMBL;Acc:Q0E413]
XLOC_034242	-	up	-
XLOC_034249	OS02G0151800	up	-
XLOC_034271	OS02G0155300	up	uncharacterized
XLOC_034273	EPlOSAG00000041695	up	-
XLOC_034469	OS02G0178800	up	protein ECERIFERUM 3
XLOC_034832	OS02G0223200	up	uncharacterized
XLOC_034849	OS02G0224900	up	uncharacterized
XLOC_035008	OS02G0247800	up	uncharacterized
XLOC_035131	OS02G0265800	up	uncharacterized
XLOC_035132	OS02G0265900	up	reticulon-like protein B2
XLOC_035254	OS02G0282600	up	uncharacterized
XLOC_035255	OS02G0282900	up	ABC transporter E family member 2
XLOC_035271	OS02G0285900	up	uncharacterized
XLOC_035281	OS02G0286891	up	-
XLOC_035417	-	up	-
XLOC_035437	OS02G0310400	up	-
XLOC_035458	OS02G0313450	up	uncharacterized
XLOC_035488	OS02G0317500	up	putative F-box/LRR-repeat protein 23
XLOC_035506	OS02G0320300	up	fatty-acid-binding protein 3, chloroplastic
XLOC_035507	OS02G0321000	up	pentatricopeptide repeat-containing protein At1g09900
XLOC_035510	OS02G0321500	up	motile sperm domain-containing protein 2
XLOC_035592	OS02G0435200	up	-
XLOC_035594	OS02G0435600	up	-
XLOC_035611	OS02G0438601	up	uncharacterized
XLOC_035657	OS02G0448000	up	AT-hook motif nuclear-localized protein 24
XLOC_035691	OS02G0453000	up	-
XLOC_035770	OS02G0467000	up	cytochrome P450 CYP73A100
XLOC_035872	OS02G0483500	up	phenolic glucoside malonyltransferase 1
XLOC_036210	OS02G0530100	up	copper transport protein ATX1
XLOC_036307	OS02G0541900	up	GPI-anchored protein LORELEI
XLOC_036309	OS02G0542200	up	protein FAR1-RELATED SEQUENCE 7
XLOC_036710	OS02G0596200	up	uncharacterized
XLOC_036782	OS02G0606200	up	B-box zinc finger protein 25
XLOC_037729	-	up	-
XLOC_037882	OS02G0763900	up	Putative galactoside 2-alpha-L-fucosyltransferase; Putative galactoside 2-alpha-L-fucosyltransferase / xyloglucan alpha-(1,2)-fucosyltransferase
XLOC_037911	OS02G0768400	up	-
XLOC_038030	OS02G0782700	up	Ethylene-responsive transcription factor 1 [Source:UniProtKB/Swiss-Prot;Acc:Q6K7E6]
XLOC_038079	OS02G0789100	up	probable cyclic nucleotide-gated ion channel 17
XLOC_038085	OS02G0790600	up	RING-H2 finger protein ATL13
XLOC_038144	EPlOSAG00000048572|EPlOSAG00000051469|OS02G0798000	up	-|-|alpha-1,6-mannosyl-glycoprotein 2-beta-N-acetylglucosaminyltransferase
XLOC_038207	EPlOSAG00000038706	up	-
XLOC_038320	OS02G0820800|OS02G0820900	up	AT-hook motif nuclear-localized protein 20|ethylene receptor 3
XLOC_038361	-	up	-
XLOC_038368	OS02G0825700	up	cDNA clone:J033044N10, full insert sequence [Source:UniProtKB/TrEMBL;Acc:B7EM62]
XLOC_038459	OS03G0103300	up	putative glycine-rich cell wall structural protein 1
XLOC_038574	OS03G0118200	up	UDP-galactose/UDP-glucose transporter 2
XLOC_038577	OS03G0118700|OS03G0118800	up	protein HOTHEAD|hydroxymethylglutaryl-CoA synthase
XLOC_038640	OS03G0125900	up	uncharacterized
XLOC_038655	OS03G0127700	up	probable LRR receptor-like serine/threonine-protein kinase At1g12460
XLOC_038708	OS03G0133650	up	-
XLOC_038806	OS03G0145900	up	E3 ubiquitin-protein ligase MIEL1
XLOC_038965	OS03G0167600|OS03G0167750|OS03G0167775	up	fatty acyl-CoA reductase 2|-|-
XLOC_038971	OS03G0168400|OS03G0168650	up	pentatricopeptide repeat-containing protein At5g15280|-
XLOC_038981	OS03G0170100	up	uncharacterized LOC4331769
XLOC_039015	EPlOSAG00000003945	up	-
XLOC_039168	OS03G0194900	up	cytochrome b561 and DOMON domain-containing protein At3g25290
XLOC_039267	OS03G0207475	up	-
XLOC_039321	EPlOSAG00000022641	up	-
XLOC_039379	OS03G0223550	up	-
XLOC_039411	OS03G0227800	up	cDNA clone:001-004-G07, full insert sequence; cDNA clone:J033148J22, full insert sequence [Source:UniProtKB/TrEMBL;Acc:B7E365]
XLOC_039458	OS03G0233251	up	-
XLOC_039566	OS03G0247300	up	uncharacterized
XLOC_039602	OS03G0252100	up	probable carboxylesterase 8
XLOC_039605	OS03G0253100	up	probable phosphomevalonate kinase
XLOC_039609	OS03G0253600	up	uncharacterized
XLOC_039658	OS03G0261100	up	probable phospholipase A2 homolog 2
XLOC_039682	OS03G0263600	up	protein STRICTOSIDINE SYNTHASE-LIKE 13
XLOC_039713	OS03G0267850	up	-
XLOC_039849	OS03G0284650|OS03G0284700	up	cysteine-rich receptor-like protein kinase
XLOC_039954	OS03G0300600	up	chaperone protein DnaJ
XLOC_039976	OS03G0304800	up	uncharacterized
XLOC_040092	OS03G0320000	up	alpha-L-arabinofuranosidase 1
XLOC_040397	OS03G0360700	up	peptide methionine sulfoxide reductase B5
XLOC_040714	OS03G0403400	up	uncharacterized
XLOC_040744	OS03G0407100	up	uncharacterized
XLOC_040939	OS03G0438100	up	allene oxide cyclase 3, chloroplastic
XLOC_040953	OS03G0440900|OS03G0441050	up	somatic embryogenesis receptor kinase 2|-
XLOC_041072	OS03G0565900	up	uncharacterized
XLOC_041115	OS03G0572050	up	-
XLOC_041121	OS03G0572925	up	-
XLOC_041126	OS03G0573750	up	-
XLOC_041160	-	up	-
XLOC_041213	-	up	-
XLOC_041228	OS03G0591700	up	-
XLOC_041237	EPlOSAG00000023165	up	-
XLOC_041251	EPlOSAG00000030640|OS03G0595800	up	-|acyl carrier protein 3, mitochondrial
XLOC_041253	OS03G0596200	up	Zinc knuckle family protein, expressed; cDNA clone:002-148-C08, full insert sequence [Source:UniProtKB/TrEMBL;Acc:Q10HA5]
XLOC_041294	OS03G0601100	up	Expressed protein [Source:UniProtKB/TrEMBL;Acc:Q10H56]
XLOC_041330	OS03G0605300	up	subtilisin-like protease SBT1.7
XLOC_041335	OS03G0606200	up	uncharacterized
XLOC_041390	OS03G0615300	up	uncharacterized
XLOC_041403	OS03G0618366	up	-
XLOC_041513	OS03G0639100	up	uncharacterized
XLOC_041823	EPlOSAG00000020857	up	-
XLOC_041835	OS03G0678100	up	-
XLOC_041875	EPlOSAG00000038062	up	-
XLOC_042082	OS03G0712800	up	glutamine synthetase cytosolic isozyme 1-3
XLOC_042188	OS03G0726400	up	uncharacterized protein DDB_G0290803
XLOC_042524	OS03G0769000	up	uncharacterized
XLOC_042529	OS03G0769500	up	probable calcium-binding protein CML41
XLOC_042574	-	up	-
XLOC_042608	OS03G0781501	up	-
XLOC_042639	OS03G0785900	up	probable glutathione S-transferase GSTU1
XLOC_042763	OS03G0800400	up	uncharacterized
XLOC_042834	OS03G0808500	up	non-specific lipid-transfer protein 1
XLOC_042874	OS03G0813200	up	-
XLOC_043133	OS03G0844500	up	serine/threonine protein phosphatase 2A 57 kDa regulatory subunit B' theta isoform
XLOC_043289	OS03G0103300	up	putative glycine-rich cell wall structural protein 1
XLOC_043402	OS03G0118200	up	UDP-galactose/UDP-glucose transporter 2
XLOC_043441	OS03G0122600	up	MADS-box transcription factor 50
XLOC_043471	OS03G0126000	up	anthranilate phosphoribosyltransferase, chloroplastic
XLOC_043531	OS03G0133500	up	probable acyl-activating enzyme 1, peroxisomal
XLOC_043810	OS03G0170100	up	uncharacterized
XLOC_043844	OS03G0174900	up	nuclear transcription factor Y subunit A-7
XLOC_044002	EPlOSAG00000000609	up	-
XLOC_044226	OS03G0223550	up	-
XLOC_044227	-	up	-
XLOC_044256	OS03G0227750	up	uncharacterized
XLOC_044297	OS03G0233200	up	pathogenesis-related protein 5
XLOC_044303	OS03G0233750	up	-
XLOC_044374	-	up	-
XLOC_044403	OS03G0247300	up	uncharacterized
XLOC_044436	OS03G0252100	up	probable carboxylesterase 8
XLOC_044440	OS03G0253100	up	probable phosphomevalonate kinase
XLOC_044443	OS03G0253600	up	uncharacterized
XLOC_044448	-	up	-
XLOC_044496	OS03G0261100	up	probable phospholipase A2 homolog 2
XLOC_044518	OS03G0263600	up	protein STRICTOSIDINE SYNTHASE-LIKE 13
XLOC_044553	OS03G0267800	up	protein DA1-related 2
XLOC_044593	EPlOSAG00000009446	up	-
XLOC_044675	OS03G0284700	up	uncharacterized
XLOC_044791	OS03G0300600	up	chaperone protein DnaJ
XLOC_044818	OS03G0304800	up	uncharacterized
XLOC_045224	OS03G0360700	up	peptide methionine sulfoxide reductase B5
XLOC_045398	OS03G0386600	up	Putative protamine
XLOC_045548	OS03G0402800	up	protein TIFY 10a
XLOC_045551	OS03G0403400	up	uncharacterized
XLOC_045763	OS03G0438100	up	allene oxide cyclase 3, chloroplastic
XLOC_045777	OS03G0441101	up	-
XLOC_045938	OS03G0571900	up	protein DETOXIFICATION 40
XLOC_045947	OS03G0573750	up	-
XLOC_045956	OS03G0575700	up	uncharacterized
XLOC_046037	-	up	-
XLOC_046038	-	up	-
XLOC_046070	OS03G0593700	up	uncharacterized
XLOC_046086	OS03G0596101	up	uncharacterized
XLOC_046116	OS03G0600800|OS03G0601100	up	putative F-box protein
XLOC_046136	EPlOSAG00000032873	up	-
XLOC_046148	OS03G0605300	up	subtilisin-like protease SBT1.7
XLOC_046152	OS03G0606200	up	uncharacterized
XLOC_046220	OS03G0615300	up	uncharacterized
XLOC_046372	OS03G0639100	up	uncharacterized
XLOC_046684	EPlOSAG00000020857	up	-
XLOC_046689	-	up	-
XLOC_046690	OS03G0678100	up	-
XLOC_046861	OS03G0701500	up	elongation of fatty acids protein 3-like
XLOC_046946	OS03G0712800	up	glutamine synthetase cytosolic isozyme 1-3
XLOC_047024	OS03G0724800	up	-
XLOC_047037	EPlOSAG00000052111	up	-
XLOC_047387	OS03G0769500	up	probable calcium-binding protein CML41
XLOC_047506	OS03G0785900	up	probable glutathione S-transferase GSTU1
XLOC_047702	OS03G0808500	up	non-specific lipid-transfer protein 1
XLOC_047736	OS03G0813200	up	-
XLOC_048437	OS04G0152000	up	uncharacterized
XLOC_048509	OS04G0165100	up	-
XLOC_048851	OS04G0219000	up	-
XLOC_048852	EPlOSAG00000046817	up	-
XLOC_048854	OS04G0220300	up	wall-associated receptor kinase 2
XLOC_048906	OS04G0227200	up	probable LRR receptor-like serine/threonine-protein kinase At3g47570
XLOC_048921	-	up	-
XLOC_049229	OS04G0286400|OS04G0286500	up	uncharacterized
XLOC_049234	OS04G0287400	up	probable WRKY transcription factor 17
XLOC_049256	OS04G0290000	up	uncharacterized
XLOC_049308	OS04G0297800	up	OSJNBa0093P23.11 protein [Source:UniProtKB/TrEMBL;Acc:Q7X605]
XLOC_049385	OS04G0308100	up	wall-associated receptor kinase 1
XLOC_049393	OS04G0309500	up	serine/arginine repetitive matrix protein 1
XLOC_049481	-	up	-
XLOC_049525	EPlOSAG00000034173|OS04G0331650	up	uncharacterized
XLOC_049569	OS04G0338100	up	uncharacterized
XLOC_049608	-	up	-
XLOC_049626	OS04G0348300	up	cell division cycle 5-like protein
XLOC_049669	OS04G0355401	up	-
XLOC_049686	OS04G0359900	up	-
XLOC_049693	EPlOSAG00000004058|EPlOSAG00000018973|OS04G0362375	up	-|-|-
XLOC_049745	OS04G0370500	up	F-box/LRR-repeat protein 14
XLOC_049823	OS04G0380000	up	-
XLOC_049857	OS04G0384200	up	uncharacterized
XLOC_049897	OS04G0389600	up	uncharacterized
XLOC_049941	EPlOSAG00000036227	up	-
XLOC_050014	OS04G0405900	up	uncharacterized
XLOC_050116	OS04G0420600	up	G-type lectin S-receptor-like serine/threonine-protein kinase At2g19130
XLOC_050130	OS04G0422200	up	basic blue protein-like
XLOC_050339	OS04G0448500	up	aspartic proteinase nepenthesin-2
XLOC_050478	OS04G0465600	up	MLP-like protein 423
XLOC_050556	OS04G0476100	up	copper methylamine oxidase
XLOC_050562	OS04G0476700	up	plant intracellular Ras-group-related LRR protein 3
XLOC_050569	OS04G0477900	up	uncharacterized
XLOC_050571	OS04G0478600	up	Putative uncharacterized protein [Source:UniProtKB/TrEMBL;Acc:B9FFQ7]
XLOC_050576	OS04G0479550	up	-
XLOC_050577	OS04G0479700	up	uncharacterized
XLOC_050581	OS04G0479800	up	putative F-box/FBD/LRR-repeat protein At5g56810
XLOC_050627	OS04G0485300	up	glucose-6-phosphate 1-dehydrogenase, cytoplasmic isoform
XLOC_050840	OS04G0513400	up	beta-glucosidase 16
XLOC_050901	OS04G0523000	up	psbQ-like protein 3, chloroplastic
XLOC_051037	OS04G0543700	up	subtilisin-like protease SBT2.5
XLOC_051065	OS04G0548000	up	deSI-like protein At4g17486
XLOC_051189	OS04G0565200	up	cis-zeatin O-glucosyltransferase 1
XLOC_051225	OS04G0570125	up	-
XLOC_051250	OS04G0572700|OS04G0572800	up	uncharacterized
XLOC_051361	OS04G0586700	up	E3 ubiquitin-protein ligase ATL4
XLOC_051558	OS04G0613200	up	polygalacturonase QRT3
XLOC_051776	OS04G0639000	up	uncharacterized
XLOC_051777	OS04G0639100	up	uncharacterized
XLOC_051834	OS04G0645200	up	VQ motif-containing protein 11
XLOC_051875	OS04G0650700	up	probable isoaspartyl peptidase/L-asparaginase 2
XLOC_052092	OS04G0679800	up	uncharacterized
XLOC_052150	OS04G0688100	up	cationic peroxidase SPC4
XLOC_052523	OS04G0152000	up	uncharacterized
XLOC_052579	OS04G0165000	up	thaumatin-like protein 1b
XLOC_052710	-	up	-
XLOC_052711	OS04G0183401	up	-
XLOC_052791	OS04G0201900	up	G-type lectin S-receptor-like serine/threonine-protein kinase RLK1
XLOC_052867	OS04G0219000	up	-
XLOC_052868	OS04G0219200	up	uncharacterized
XLOC_052918	OS04G0227100	up	uncharacterized
XLOC_052937	EPlOSAG00000015088	up	-
XLOC_053086	-	up	-
XLOC_053232	OS04G0286400	up	glutathione S-transferase T2
XLOC_053236	EPlOSAG00000016598	up	-
XLOC_053245	EPlOSAG00000010009|EPlOSAG00000020460	up	-|-
XLOC_053287	OS04G0297800	up	uncharacterized
XLOC_053319	OS04G0303100	up	G-type lectin S-receptor-like serine/threonine-protein kinase SD2-5
XLOC_053354	OS04G0308000	up	-
XLOC_053359	OS04G0309100	up	-
XLOC_053361	OS04G0309400	up	-
XLOC_053482	OS04G0331650	up	uncharacterized
XLOC_053569	-	up	-
XLOC_053631	OS04G0355401	up	-
XLOC_053653	OS04G0359900	up	-
XLOC_053713	OS04G0370500	up	F-box/LRR-repeat protein 14
XLOC_053744	-	up	-
XLOC_053782	OS04G0380000	up	-
XLOC_053815	OS04G0384200	up	uncharacterized
XLOC_053853	OS04G0389600	up	uncharacterized
XLOC_053886	OS04G0394500	up	DNA-directed RNA polymerase III subunit RPC4
XLOC_053895	OS04G0395700	up	histone H2A.Z-specific chaperone CHZ1
XLOC_054289	OS04G0448550|OS04G0448600	up	-|putative glutathione-specific gamma-glutamylcyclotransferase 2
XLOC_054426	OS04G0465600	up	MLP-like protein 423
XLOC_054456	OS04G0470600	up	transcription factor MYB30
XLOC_054506	OS04G0476650	up	-
XLOC_054507	OS04G0476800	up	protein NBR1 homolog
XLOC_054508	OS04G0477025	up	-
XLOC_054515	OS04G0478600	up	uncharacterized
XLOC_054521	OS04G0479700	up	uncharacterized
XLOC_054523	EPlOSAG00000011034	up	-
XLOC_054569	OS04G0485400	up	cytosolic Fe-S cluster assembly factor NBP35
XLOC_055130	EPlOSAG00000014047|OS04G0565200	up	-|cis-zeatin O-glucosyltransferase 1
XLOC_055165	OS04G0570000	up	cytochrome P450 87A3
XLOC_055485	EPlOSAG00000024841|OS04G0613200	up	-|polygalacturonase QRT3
XLOC_055660	OS04G0635100	up	uncharacterized
XLOC_055688	OS04G0639000	up	uncharacterized
XLOC_055689	OS04G0639100	up	uncharacterized
XLOC_055904	OS04G0665600	up	uncharacterized
XLOC_056091	OS04G0688100	up	cationic peroxidase SPC4
XLOC_056174	OS05G0103400	up	uncharacterized
XLOC_056373	OS05G0127500	up	protein SRG1
XLOC_056625	OS05G0159250	up	-
XLOC_057004	OS05G0208550	up	uncharacterized
XLOC_057146	OS05G0231900	up	-
XLOC_057347	OS05G0267732	up	uncharacterized
XLOC_057348	OS05G0267766	up	uncharacterized
XLOC_057853	-	up	-
XLOC_058213	OS05G0392400	up	SNF2 domain-containing protein CLASSY 4
XLOC_058459	OS05G0427400	up	phenylalanine ammonia-lyase
XLOC_058648	OS05G0457800	up	glycerol-3-phosphate acyltransferase 5
XLOC_058894	OS05G0490200	up	endoplasmic reticulum-Golgi intermediate compartment protein 3
XLOC_058936	OS05G0495900	up	putative glucan endo-1,3-beta-glucosidase GVI
XLOC_058966	OS05G0499400	up	peroxidase 1-like
XLOC_058986	OS05G0501325	up	-
XLOC_059226	OS05G0531500|OS05G0531700	up	uncharacterized
XLOC_059366	OS05G0550000|OS05G0550200	up	uncharacterized
XLOC_059660	OS05G0586200	up	jasmonic acid-amido synthetase JAR1
XLOC_059664	OS05G0586500	up	probable GABA transporter 2
XLOC_059785	OS05G0103400	up	uncharacterized
XLOC_059973	OS05G0127500	up	protein SRG1
XLOC_060175	OS05G0151150	up	-
XLOC_060247	OS05G0159200	up	GDSL esterase/lipase At1g09390
XLOC_060633	OS05G0208500|OS05G0208550	up	Putative uncharacterized protein [Source:UniProtKB/TrEMBL;Acc:B9FN23]|Putative uncharacterized protein [Source:UniProtKB/TrEMBL;Acc:B9FN22]
XLOC_060790	OS05G0231900	up	-
XLOC_060846	OS05G0241000	up	WPP domain-interacting tail-anchored protein 1
XLOC_060999	OS05G0267732	up	uncharacterized
XLOC_061000	OS05G0267766	up	uncharacterized
XLOC_061480	-	up	-
XLOC_061824	OS05G0390800	up	homeobox protein engrailed-1
XLOC_062083	OS05G0427400	up	phenylalanine ammonia-lyase
XLOC_062266	OS05G0457800	up	glycerol-3-phosphate acyltransferase 5
XLOC_062522	OS05G0490200	up	endoplasmic reticulum-Golgi intermediate compartment protein 3
XLOC_062546	-	up	-
XLOC_062569	OS05G0495900	up	putative glucan endo-1,3-beta-glucosidase GVI
XLOC_062598	OS05G0499450	up	-
XLOC_062674	OS05G0508300	up	low-temperature-induced cysteine proteinase
XLOC_063021	OS05G0553400	up	transcription factor RAX2
XLOC_063110	OS05G0563600	up	fasciclin-like arabinogalactan protein 13
XLOC_063284	OS05G0586200	up	jasmonic acid-amido synthetase JAR1
XLOC_063287	OS05G0586500	up	probable GABA transporter 2
XLOC_063929	OS06G0176500|OS06G0176650|OS06G0176700	up	uncharacterized
XLOC_063940	OS06G0177700|OS06G0178450|OS06G0178500	up	uncharacterized
XLOC_064038	OS06G0189600	up	uncharacterized
XLOC_064116	OS06G0200800	up	uncharacterized
XLOC_064152	EPlOSAG00000005512	up	-
XLOC_064238	OS06G0215533|OS06G0215750	up	-|-
XLOC_064239	OS06G0215925	up	-
XLOC_064266	OS06G0218150	up	chaperone protein dnaJ 1, mitochondrial
XLOC_064318	OS06G0224400	up	uncharacterized
XLOC_064323	OS06G0225200	up	uncharacterized
XLOC_064325	EPlOSAG00000007618	up	-
XLOC_064357	OS06G0228666	up	-
XLOC_064426	EPlOSAG00000042124	up	-
XLOC_064444	OS06G0240001	up	uncharacterized
XLOC_064446	OS06G0240400	up	-
XLOC_064452	OS06G0241200	up	uncharacterized
XLOC_064469	OS06G0244200	up	microtubule organizer protein 1
XLOC_064521	-	up	-
XLOC_064648	-	up	-
XLOC_065018	OS06G0324000	up	-
XLOC_065026	OS06G0325602	up	-
XLOC_065052	EPlOSAG00000036921|OS06G0329350	up	uncharacterized
XLOC_065130	OS06G0341500	up	uncharacterized
XLOC_065423	OS06G0492101	up	uncharacterized
XLOC_065736	OS06G0539066	up	uncharacterized
XLOC_066188	OS06G0607700	up	ABC transporter G family member 26
XLOC_066214	OS06G0610400|OS06G0610550	up	uncharacterized
XLOC_066269	-	up	-
XLOC_066776	OS06G0685300	up	synaptotagmin-3
XLOC_066782	-	up	-
XLOC_066823	EPlOSAG00000011585	up	-
XLOC_066903	OS06G0700550|OS06G0700601	up	-|-
XLOC_067717	OS06G0176100	up	probable glycosyltransferase At5g25310
XLOC_067724	OS06G0177200|OS06G0177250	up	probable glycosyltransferase
XLOC_067726	OS06G0178550	up	-
XLOC_067821	EPlOSAG00000030170|OS06G0189600	up	uncharacterized
XLOC_067826	OS06G0190700	up	glutamate receptor 2.8
XLOC_067899	OS06G0200700	up	uncharacterized
XLOC_067931	OS06G0205250	up	uncharacterized
XLOC_068019	OS06G0215900	up	putative 12-oxophytodienoate reductase 4
XLOC_068046	OS06G0218150	up	chaperone protein dnaJ 1, mitochondrial
XLOC_068049	OS06G0218500	up	probable DNA helicase MCM9
XLOC_068104	OS06G0224400	up	uncharacterized
XLOC_068111	OS06G0225400|OS06G0225600	up	uncharacterized
XLOC_068135	OS06G0228600	up	amino acid permease 8
XLOC_068191	OS06G0235200	up	protein ALTERED XYLOGLUCAN 4
XLOC_068198	OS06G0236266	up	uncharacterized
XLOC_068211	OS06G0237800	up	chaperone protein dnaJ 16
XLOC_068227	EPlOSAG00000015136	up	-
XLOC_068246	OS06G0241200	up	uncharacterized
XLOC_068265	OS06G0244200	up	microtubule organizer protein 1
XLOC_068312	-	up	-
XLOC_068327	OS06G0255100	up	1-aminocyclopropane-1-carboxylate oxidase homolog 4
XLOC_068829	OS06G0324000	up	-
XLOC_068843	OS06G0325602	up	-
XLOC_068867	OS06G0329350	up	uncharacterized
XLOC_068942	OS06G0341400|OS06G0341600	up	uncharacterized
XLOC_069205	OS06G0492101	up	uncharacterized
XLOC_069511	OS06G0539100	up	uncharacterized
XLOC_069971	OS06G0607750	up	-
XLOC_069996	OS06G0610500	up	MLO-like protein 13
XLOC_070337	OS06G0656800	up	fasciclin-like arabinogalactan protein 14
XLOC_070381	OS06G0662150	up	-
XLOC_070429	-	up	-
XLOC_070525	OS06G0681000	up	uncharacterized
XLOC_070541	OS06G0683300	up	beta-glucosidase 25
XLOC_070553	OS06G0685200|OS06G0685250	up	uncharacterized
XLOC_070593	OS06G0691400	up	IAA-amino acid hydrolase ILR1-like 6
XLOC_070678	OS06G0700700	up	cadmium/zinc-transporting ATPase HMA3
XLOC_070975	OS07G0106700	up	dirigent protein 1-like
XLOC_070998	OS07G0110100	up	uncharacterized
XLOC_071005	OS07G0110900	up	uncharacterized
XLOC_071006	OS07G0111100	up	uncharacterized
XLOC_071045	EPlOSAG00000015431	up	-
XLOC_071065	OS07G0120400	up	uncharacterized
XLOC_071163	OS07G0134101	up	-
XLOC_071169	EPlOSAG00000000307	up	-
XLOC_071290	-	up	-
XLOC_071576	OS07G0187900	up	protein NUCLEAR FUSION DEFECTIVE 4
XLOC_071582	OS07G0189400	up	putative F-box/kelch-repeat protein At3g17280
XLOC_071642	OS07G0196300	up	F-box protein CPR30
XLOC_071649	OS07G0197100	up	hexokinase-4, chloroplastic
XLOC_071655	EPlOSAG00000013630	up	-
XLOC_071727	OS07G0208801	up	RNA-binding protein 25
XLOC_071846	OS07G0228300	up	-
XLOC_071886	OS07G0236300	up	-
XLOC_072025	EPlOSAG00000032379	up	-
XLOC_072136	OS07G0274700	up	uncharacterized
XLOC_072232	OS07G0289400	up	-
XLOC_072272	OS07G0296000	up	-
XLOC_072405	EPlOSAG00000026632|OS07G0416100	up	uncharacterized
XLOC_072431	OS07G0419500	up	sterol 3-beta-glucosyltransferase UGT80A2
XLOC_072441	OS07G0421200	up	-
XLOC_072498	OS07G0432800	up	-
XLOC_072547	OS07G0442000	up	putative FBD-associated F-box protein At5g56410
XLOC_073168	OS07G0532600	up	uncharacterized
XLOC_073182	OS07G0535100|OS07G0535200|OS07G0535700	up	F-box protein
XLOC_073190	OS07G0537000	up	cysteine-rich receptor-like protein kinase 10
XLOC_073239	OS07G0543300	up	beta-amylase
XLOC_073244	OS07G0543800	up	Putative uncharacterized protein
XLOC_073265	OS07G0546700	up	60S ribosomal protein L38
XLOC_073282	-	up	-
XLOC_073292	OS07G0551300	up	G-type lectin S-receptor-like serine/threonine-protein kinase B120
XLOC_073639	OS07G0597100	up	probable mitochondrial saccharopine dehydrogenase-like oxidoreductase At5g39410
XLOC_073656	OS07G0599300	up	pollen-specific leucine-rich repeat extensin-like protein 1
XLOC_073734	OS07G0607300	up	uncharacterized
XLOC_073791	OS07G0615200	up	protein TIFY 10b
XLOC_073943	OS07G0637000|OS07G0637050	up	CBL-interacting protein kinase 21|-
XLOC_073975	EPlOSAG00000018324	up	-
XLOC_074054	OS07G0650100	up	uncharacterized
XLOC_074100	OS07G0655800	up	aspartate and glycine-rich protein
XLOC_074345	OS07G0688700	up	-
XLOC_074437	OS07G0106700	up	dirigent protein 1-like
XLOC_074443	OS07G0107800	up	phytosulfokine receptor 2
XLOC_074449	OS07G0108900	up	MADS-box transcription factor 15
XLOC_074470	OS07G0110800	up	uncharacterized
XLOC_074472	OS07G0111100	up	uncharacterized
XLOC_074552	OS07G0120300|OS07G0120400	up	uncharacterized
XLOC_074644	OS07G0134000	up	amino acid permease 6
XLOC_074650	OS07G0134400	up	probable UDP-3-O-acylglucosamine N-acyltransferase 2, mitochondrial
XLOC_074777	-	up	-
XLOC_074778	OS07G0151650	up	-
XLOC_075041	OS07G0187900	up	protein NUCLEAR FUSION DEFECTIVE 4
XLOC_075049	OS07G0189400	up	putative F-box/kelch-repeat protein At3g17280
XLOC_075112	OS07G0197100	up	hexokinase-4, chloroplastic
XLOC_075123	EPlOSAG00000013630	up	-
XLOC_075215	OS07G0211000	up	exocyst complex component EXO70A1
XLOC_075318	OS07G0225300	up	NAC domain-containing protein 67
XLOC_075384	OS07G0236200	up	uncharacterized
XLOC_075429	-	up	-
XLOC_075639	OS07G0272700	up	uncharacterized
XLOC_075653	OS07G0274700	up	uncharacterized
XLOC_075759	OS07G0289400	up	-
XLOC_075945	EPlOSAG00000039889|OS07G0419500	up	-|sterol 3-beta-glucosyltransferase UGT80A2
XLOC_075952	OS07G0420000	up	uncharacterized
XLOC_075959	OS07G0421200	up	-
XLOC_076019	OS07G0432800	up	-
XLOC_076695	OS07G0532600	up	uncharacterized
XLOC_076709	EPlOSAG00000020816|OS07G0535100|OS07G0535200|OS07G0535700	up	F-box protein
XLOC_076721	OS07G0536966	up	-
XLOC_076724	OS07G0537500	up	cysteine-rich receptor-like protein kinase 10
XLOC_076767	EPlOSAG00000041861|OS07G0543300	up	-|beta-amylase
XLOC_076772	EPlOSAG00000042747	up	-
XLOC_076796	OS07G0546700	up	60S ribosomal protein L38
XLOC_076813	OS07G0549300	up	-
XLOC_076821	OS07G0551300	up	G-type lectin S-receptor-like serine/threonine-protein kinase B120
XLOC_076856	OS07G0556800	up	ribosome-inactivating protein 3
XLOC_077167	OS07G0597050	up	-
XLOC_077185	OS07G0599300	up	pollen-specific leucine-rich repeat extensin-like protein 1
XLOC_077259	OS07G0607400	up	pectinesterase QRT1
XLOC_077305	OS07G0615200	up	protein TIFY 10b
XLOC_077446	OS07G0633100	up	glucan endo-1,3-beta-glucosidase 4
XLOC_077475	OS07G0636900	up	pentatricopeptide repeat-containing protein At5g48910
XLOC_077501	OS07G0641000	up	uncharacterized
XLOC_077611	OS07G0655851	up	-
XLOC_077874	OS07G0688700	up	-
XLOC_078023	OS08G0110650	up	-
XLOC_078365	EPlOSAG00000018309	up	-
XLOC_078692	EPlOSAG00000007542	up	-
XLOC_078884	OS08G0226600	up	-
XLOC_079012	OS08G0242700	up	ACT domain-containing protein DS12, chloroplastic
XLOC_079197	OS08G0269600|OS08G0269700	up	protein no-on-transient A
XLOC_079640	-	up	-
XLOC_079714	OS08G0344600	up	phosphoenolpyruvate/phosphate translocator 2, chloroplastic
XLOC_079811	OS08G0360700	up	uncharacterized
XLOC_080097	OS08G0402700	up	uncharacterized
XLOC_080403	OS08G0444500	up	uncharacterized
XLOC_080426	OS08G0447900|OS08G0448050	up	cyclase-associated protein 1|-
XLOC_080592	OS08G0473200	up	-
XLOC_080779	OS08G0498100	up	tricin synthase 1
XLOC_080918	OS08G0515700	up	uncharacterized
XLOC_080982	OS08G0524400	up	auxin-induced in root cultures protein 12
XLOC_080997	OS08G0526633	up	-
XLOC_081067	OS08G0534200	up	uncharacterized
XLOC_081070	OS08G0534900	up	uncharacterized
XLOC_081098	OS08G0536800	up	transcription factor bHLH137
XLOC_081562	OS08G0131150	up	-
XLOC_081897	OS08G0176100	up	phosphopantothenate--cysteine ligase 2
XLOC_082346	OS08G0243100	up	4'-phosphopantetheinyl transferase HetI
XLOC_082519	OS08G0269700	up	uncharacterized
XLOC_082917	-	up	-
XLOC_082974	OS08G0344600	up	phosphoenolpyruvate/phosphate translocator 2, chloroplastic
XLOC_083070	OS08G0360800	up	-
XLOC_083336	OS08G0402800	up	WAT1-related protein At5g64700
XLOC_083649	OS08G0444500	up	uncharacterized LOC4345703
XLOC_083670	OS08G0448000	up	probable 4-coumarate--CoA ligase 5
XLOC_083840	OS08G0472800	up	abscisic acid 8'-hydroxylase 2
XLOC_084017	OS08G0498100	up	tricin synthase 1
XLOC_084158	OS08G0515800|OS08G0515900|OS08G0516000	up	tetraketide alpha-pyrone reductase 1
XLOC_084160	OS08G0516600	up	predicted GPI-anchored protein 58
XLOC_084231	OS08G0524400	up	auxin-induced in root cultures protein 12
XLOC_084249	OS08G0526633	up	-
XLOC_084310	OS08G0534200	up	uncharacterized
XLOC_084315	OS08G0534900	up	uncharacterized
XLOC_084555	EPlOSAG00000048853	up	-
XLOC_084731	OS09G0124166	up	-
XLOC_085327	OS09G0309600	up	uncharacterized
XLOC_085435	OS09G0323500	up	transport and Golgi organization 2 homolog
XLOC_085760	OS09G0376800	up	probable alpha,alpha-trehalose-phosphate synthase [UDP-forming] 10
XLOC_085843	OS09G0388850	up	-
XLOC_086184	OS09G0439200	up	protein TIFY 10c
XLOC_086289	OS09G0452800	up	aspartic proteinase nepenthesin-1
XLOC_086542	OS09G0491596	up	rRNA biogenesis protein RRP36
XLOC_086551	OS09G0491740	up	uncharacterized
XLOC_086638	OS09G0505700	up	ribulose-phosphate 3-epimerase, cytoplasmic isoform
XLOC_087092	OS09G0567500	up	putative fatty acyl-CoA reductase 7
XLOC_087794	OS09G0293450	up	-
XLOC_087909	OS09G0309700	up	ethylene-responsive transcription factor ERF117
XLOC_088018	OS09G0323500	up	transport and Golgi organization 2 homolog
XLOC_088379	OS09G0376800	up	probable alpha,alpha-trehalose-phosphate synthase [UDP-forming] 10
XLOC_088395	OS09G0380000	up	probable acyl-activating enzyme 17, peroxisomal
XLOC_088459	OS09G0389000	up	-
XLOC_088799	OS09G0439200	up	protein TIFY 10c
XLOC_088897	OS09G0452900	up	beta-1,3-galactosyltransferase 7
XLOC_089166	OS09G0491740	up	uncharacterized
XLOC_089182	OS09G0493500|OS09G0493600|OS09G0493700|OS09G0493800	up	tetraketide alpha-pyrone reductase 1-like|protein Iojap, chloroplastic|NAC domain-containing protein 17|chaperone protein dnaJ 10
XLOC_089525	OS09G0540800	up	uncharacterized
XLOC_089730	OS09G0567600	up	uncharacterized
