# Supplementary material for: Re-sequencing and transcriptome analysis reveal rich DNA variations and differential expressions of fertility-related genes in neo-tetraploid rice
Source: PLoS One. 2019 Apr 5;14(4):e0214953. doi: 10.1371/journal.pone.0214953 (PMC6450637; doi:10.1371/journal.pone.0214953)
Supplement: S17 Table — (XLSX) [file pone.0214953.s018.xlsx]

## Sheet: Sheet1
S17 Table The differentially expressed genes in neo-tetraploid rice compared to T45
Tracking_id	GENE ID	Epression pattern	Function
XLOC_001256	OS01G0263300	down	peroxidase 72
XLOC_002583	OS01G0556700	down	-
XLOC_002898	OS01G0600900	down	chlorophyll a-b binding protein 2, chloroplastic
XLOC_003017	EPlOSAG00000045065	down	-
XLOC_003484	OS01G0688000	down	Os01g0688000 protein
XLOC_003634	OS01G0709000	down	myb-related protein Zm38
XLOC_003821	OS01G0735632	down	-
XLOC_004092	-	down	-
XLOC_004239	EPlOSAG00000035399	down	-
XLOC_004261	EPlOSAG00000023747	down	-
XLOC_005448	OS01G0953100	down	uncharacterized LOC4325753
XLOC_005449	OS01G0953400	down	disease resistance RPP13-like protein 4
XLOC_005477	EPlOSAG00000035525	down	-
XLOC_005685	-	down	-
XLOC_005691	-	down	-
XLOC_005939	OS01G0138500	down	uncharacterized LOC4325682
XLOC_006152	OS01G0170000	down	galactinol--sucrose galactosyltransferase
XLOC_006540	EPlOSAG00000051237	down	-
XLOC_006542	-	down	-
XLOC_006823	OS01G0257900|OS01G0258100	down	-|-
XLOC_006863	OS01G0263400	down	pentatricopeptide repeat-containing protein
XLOC_007892	-	down	-
XLOC_008327	OS01G0583300	down	uncharacterized LOC9271063
XLOC_008458	OS01G0601000	down	uncharacterized LOC4324600
XLOC_009086	OS01G0687800|OS01G0688000	down	L-gulonolactone oxidase 3
XLOC_009237	OS01G0709100	down	-
XLOC_009309	OS01G0719100	down	E3 ubiquitin-protein ligase MIEL1
XLOC_009677	-	down	-
XLOC_009833	OS01G0791033	down	Os01g0791033 protein
XLOC_009853	EPlOSAG00000023747	down	-
XLOC_011033	OS01G0953500	down	uncharacterized LOC4325399
XLOC_011064	OS01G0956700	down	uncharacterized LOC4325414
XLOC_011555	-	down	-
XLOC_011625	OS10G0155100	down	WAG22 antigen
XLOC_012220	EPlOSAG00000034843	down	-
XLOC_012223	EPlOSAG00000020032	down	-
XLOC_012849	-	down	-
XLOC_013449	EPlOSAG00000020099	down	-
XLOC_014157	-	down	-
XLOC_014227	OS10G0155100	down	WAG22 antigen
XLOC_014851	EPlOSAG00000010468|EPlOSAG00000034843|EPlOSAG00000045454	down	-|-|-
XLOC_014853	EPlOSAG00000020032	down	-
XLOC_014979	-	down	-
XLOC_015512	-	down	-
XLOC_016074	EPlOSAG00000020099	down	-
XLOC_016075	EPlOSAG00000034621	down	-
XLOC_016076	EPlOSAG00000023752	down	-
XLOC_016653	OS11G0127951	down	-
XLOC_016839	OS11G0155350	down	-
XLOC_016885	OS11G0160900|OS11G0161000|OS11G0161100	down	disease resistance protein RGA2
XLOC_016919	-	down	-
XLOC_017024	OS11G0180300	down	Os11g0180300 protein
XLOC_017076	-	down	-
XLOC_017105	OS11G0195600	down	amino acid permease 3
XLOC_017144	-	down	-
XLOC_017158	OS11G0202600	down	uncharacterized LOC107277889
XLOC_017406	-	down	-
XLOC_017529	OS11G0258400	down	Os11g0258400 protein
XLOC_017652	OS11G0280600	down	Os11g0280500 protein
XLOC_017685	OS11G0288350	down	-
XLOC_017696	-	down	-
XLOC_017782	OS11G0302800	down	uncharacterized
XLOC_017819	OS11G0309000	down	phosphoinositide phosphatase SAC7
XLOC_017830	OS11G0311100	down	Os11g0311100 protein
XLOC_018063	-	down	-
XLOC_018085	-	down	-
XLOC_018090	-	down	-
XLOC_018104	OS11G0417300	down	-
XLOC_018128	OS11G0423800	down	mitochondrial arginine transporter BAC1
XLOC_018176	OS11G0430100	down	-
XLOC_018203	OS11G0434800	down	-
XLOC_018241	OS11G0439300	down	Os11g0439300 protein
XLOC_018269	OS11G0444400	down	-
XLOC_018273	OS11G0445300	down	receptor like protein kinase S.2
XLOC_018346	OS11G0459400	down	-
XLOC_018352	OS11G0460700	down	-
XLOC_018365	OS11G0462900	down	Expressed protein
XLOC_018456	-	down	-
XLOC_018592	OS11G0513900	down	uncharacterized LOC4350580
XLOC_018747	OS11G0539600	down	putative F-box/LRR-repeat protein At5g02700
XLOC_020281	OS11G0161000|OS11G0161100	down	disease resistance protein RGA2
XLOC_020341	OS11G0170900	down	BURP domain-containing protein 17
XLOC_020403	OS11G0180300	down	Os11g0180300 protein
XLOC_020468	-	down	-
XLOC_020503	OS11G0195650	down	-
XLOC_020544	-	down	-
XLOC_020553	OS11G0202600	down	uncharacterized LOC107277889
XLOC_020643	-	down	-
XLOC_020945	OS11G0251400	down	ankyrin repeat-containing protein At5g02620
XLOC_020986	OS11G0258500	down	NB-ARC domain containing protein
XLOC_021075	-	down	-
XLOC_021115	OS11G0280600	down	Os11g0280500 protein
XLOC_021143	EPlOSAG00000023289	down	-
XLOC_021151	-	down	-
XLOC_021177	OS11G0294800	down	G-type lectin S-receptor-like serine/threonine-protein kinase
XLOC_021244	-	down	-
XLOC_021249	OS11G0307600	down	uncharacterized LOC4350347
XLOC_021257	OS11G0309000	down	phosphoinositide phosphatase SAC7
XLOC_021266	OS11G0311100	down	Os11g0311100 protein
XLOC_021278	-	down	-
XLOC_021299	-	down	-
XLOC_021320	OS11G0417300	down	-
XLOC_021325	-	down	-
XLOC_021354	OS11G0423800	down	mitochondrial arginine transporter BAC1
XLOC_021360	-	down	-
XLOC_021382	-	down	-
XLOC_021454	OS11G0439300	down	-
XLOC_021485	OS11G0444400	down	-
XLOC_021490	OS11G0445300	down	receptor like protein kinase S.2
XLOC_021539	OS11G0454300	down	water stress-inducible protein Rab21
XLOC_021566	OS11G0459400	down	-
XLOC_021572	EPlOSAG00000003703|EPlOSAG00000041768	down	-|-
XLOC_021585	OS11G0462850|OS11G0462950	down	-|-
XLOC_021599	OS11G0465200	down	indole-2-monooxygenase
XLOC_021695	-	down	-
XLOC_021839	OS11G0513900	down	uncharacterized
XLOC_021984	OS11G0539600	down	putative F-box/LRR-repeat protein At5g02700
XLOC_022075	EPlOSAG00000007088	down	-
XLOC_022098	-	down	-
XLOC_022732	OS11G0648700	down	uncharacterized
XLOC_022954	EPlOSAG00000008428	down	-
XLOC_023179	OS12G0112000	down	peroxidase 4
XLOC_023210	OS12G0116200	down	-
XLOC_025131	OS12G0505800	down	Trehalose-phosphatase family protein
XLOC_025210	OS12G0516300	down	disease resistance protein RPM1
XLOC_025275	EPlOSAG00000019999	down	-
XLOC_025390	OS12G0541300	down	respiratory burst oxidase homolog protein B
XLOC_025526	OS12G0558400	down	-
XLOC_025527	-	down	-
XLOC_025599	OS12G0568100	down	uncharacterized
XLOC_026137	OS12G0637100	down	purple acid phosphatase 2
XLOC_026256	OS12G0112000	down	peroxidase 4
XLOC_026287	OS12G0116200	down	-
XLOC_027048	EPlOSAG00000007078	down	-
XLOC_028031	OS12G0480100	down	high-light-induced protein,
XLOC_028230	-	down	-
XLOC_028355	EPlOSAG00000019999|EPlOSAG00000036399	down	-|-
XLOC_028468	OS12G0541350	down	-
XLOC_028609	OS12G0558400	down	-
XLOC_028610	-	down	-
XLOC_028696	OS12G0568100	down	uncharacterized LOC9272550
XLOC_028752	OS12G0575300|OS12G0575400|OS12G0576100	down	uncharacterized
XLOC_029312	-	down	-
XLOC_030365	OS02G0232000	down	heat stress transcription factor C-2a
XLOC_031206	OS02G0466900	down	-
XLOC_031209	OS02G0467600	down	cytochrome P450 CYP73A100
XLOC_031927	OS02G0569400	down	oryzalexin D synthase
XLOC_032029	OS02G0582400	down	uncharacterized LOC4329794
XLOC_032040	OS02G0583900	down	-
XLOC_032047	OS02G0584700|OS02G0584800	down	uncharacterized
XLOC_032411	OS02G0635600	down	probable LRR receptor-like serine/threonine-protein kinase
XLOC_032483	-	down	-
XLOC_032492	OS02G0648900	down	Putative uncharacterized protein
XLOC_032496	OS02G0649300	down	homeobox-leucine zipper protein HOX24
XLOC_033233	OS02G0756200	down	protein EXORDIUM
XLOC_033236	OS02G0756850	down	-
XLOC_033259	OS02G0760300	down	peptidyl-prolyl cis-trans isomerase FKBP12
XLOC_033885	-	down	-
XLOC_035295	OS02G0288600	down	BURP domain-containing protein 4
XLOC_035770	OS02G0467000	down	cytochrome P450 CYP73A100
XLOC_035774	OS02G0467600	down	cytochrome P450 CYP73A100
XLOC_036515	EPlOSAG00000048311|OS02G0569400	down	-|oryzalexin D synthase
XLOC_036616	OS02G0582400	down	uncharacterized LOC4329794
XLOC_036628	OS02G0583900	down	-
XLOC_036853	-	down	-
XLOC_037054	OS02G0642700	down	O-glucosyltransferase rumi homolog
XLOC_037084	OS02G0648900	down	Putative uncharacterized protein
XLOC_037087	OS02G0649300	down	homeobox-leucine zipper protein HOX24
XLOC_037404	EPlOSAG00000023742	down	-
XLOC_037835	OS02G0756200	down	protein EXORDIUM
XLOC_038615	OS03G0122500	down	-
XLOC_038806	OS03G0145900	down	E3 ubiquitin-protein ligase MIEL1
XLOC_039228	EPlOSAG00000014015	down	-
XLOC_039531	OS03G0243700|OS03G0243800	down	calmodulin-lysine N-methyltransferase
XLOC_040058	OS03G0314750	down	-
XLOC_040805	OS03G0415351	down	uncharacterized LOC107277202
XLOC_040841	OS03G0422300	down	uncharacterized LOC4333139
XLOC_042063	OS03G0711100	down	zinc finger protein CONSTANS-LIKE 16
XLOC_042517	EPlOSAG00000023757|EPlOSAG00000023758|EPlOSAG00000035288	down	-|-|-
XLOC_042877	OS03G0813700	down	uncharacterized
XLOC_043217	OS03G0855700	down	replication protein A 70 kDa DNA-binding subunit B
XLOC_044063	OS03G0202300	down	dual-specificity RNA methyltransferase RlmN
XLOC_045676	OS03G0422200	down	uncharacterized
XLOC_046931	OS03G0711150	down	-
XLOC_047377	EPlOSAG00000023758|EPlOSAG00000038732	down	-|-
XLOC_047739	OS03G0813700	down	uncharacterized
XLOC_047918	-	down	-
XLOC_047954	OS03G0839250	down	-
XLOC_048078	OS03G0855700	down	replication protein A 70 kDa DNA-binding subunit B
XLOC_048953	EPlOSAG00000019954|EPlOSAG00000020088	down	-|-
XLOC_048958	EPlOSAG00000023756	down	-
XLOC_050074	OS04G0414700	down	photosystem I subunit O
XLOC_051259	-	down	-
XLOC_051321	OS04G0581800	down	uncharacterized
XLOC_051841	EPlOSAG00000008496	down	-
XLOC_052087	OS04G0678700	down	protochlorophyllide reductase A
XLOC_052961	EPlOSAG00000019954|EPlOSAG00000020088	down	-|-
XLOC_052962	EPlOSAG00000023756	down	-
XLOC_052993	EPlOSAG00000016825|EPlOSAG00000020110|EPlOSAG00000020121	down	-|-|-
XLOC_053006	EPlOSAG00000023751	down	-
XLOC_054022	OS04G0413301	down	-
XLOC_054036	OS04G0414700	down	photosystem I subunit O
XLOC_055219	OS04G0577337	down	-
XLOC_055261	OS04G0581800	down	uncharacterized LOC4336769
XLOC_055660	OS04G0635100	down	uncharacterized LOC4337130
XLOC_055753	EPlOSAG00000008496|EPlOSAG00000019866	down	-|-
XLOC_056022	OS04G0678800	down	probable N-acetylglucosaminyl-phosphatidylinositol de-N-acetylase
XLOC_056305	OS05G0119200	down	glycine-rich cell wall structural protein
XLOC_056738	OS05G0173500|OS05G0173700	down	uncharacterized
XLOC_056839	OS05G0186601	down	-
XLOC_056862	OS05G0189425	down	-
XLOC_057021	OS05G0210700	down	uncharacterized
XLOC_057118	OS05G0227100|OS05G0227600	down	uncharacterized
XLOC_057319	-	down	-
XLOC_057696	OS05G0318300	down	uncharacterized
XLOC_058020	OS05G0366200	down	Putative uncharacterized protein
XLOC_058061	OS05G0371600	down	probable receptor-like protein kinase
XLOC_058129	-	down	-
XLOC_058445	EPlOSAG00000002831	down	-
XLOC_058470	OS05G0429100	down	uncharacterized
XLOC_058535	OS05G0439200	down	uncharacterized
XLOC_058547	OS05G0441500	down	-
XLOC_058579	OS05G0447250	down	-
XLOC_058584	OS05G0447800	down	-
XLOC_058627	EPlOSAG00000003861	down	-
XLOC_058635	OS05G0456100	down	uncharacterized
XLOC_058936	OS05G0495900	down	putative glucan endo-1,3-beta-glucosidase GVI
XLOC_059201	OS05G0527700	down	uncharacterized
XLOC_059676	OS05G0588250|OS05G0588300|OS05G0588550	down	uncharacterized
XLOC_059722	OS05G0594500	down	uncharacterized
XLOC_059887	EPlOSAG00000020010	down	-
XLOC_059952	OS05G0124600	down	uncharacterized
XLOC_060179	-	down	-
XLOC_060365	EPlOSAG00000039878|OS05G0173700	down	uncharacterized
XLOC_060470	OS05G0186300	down	NADP-dependent malic enzyme, chloroplastic-like
XLOC_060650	OS05G0210700	down	uncharacterized
XLOC_060657	-	down	-
XLOC_061169	EPlOSAG00000020021	down	-
XLOC_061308	-	down	-
XLOC_061335	OS05G0318300	down	uncharacterized
XLOC_061645	OS05G0366200	down	uncharacterized
XLOC_061853	-	down	-
XLOC_062067	OS05G0426033|OS05G0426066	down	uncharacterized
XLOC_062158	EPlOSAG00000005231	down	-
XLOC_062173	OS05G0441500	down	-
XLOC_062211	OS05G0447200	down	auxin transporter-like protein 2
XLOC_062214	OS05G0447800	down	-
XLOC_062248	EPlOSAG00000003861	down	-
XLOC_062821	OS05G0527700	down	uncharacterized
XLOC_063297	OS05G0588100|OS05G0588200	down	uncharacterized
XLOC_063299	OS05G0588225|OS05G0588500	down	uncharacterized
XLOC_063341	OS05G0594500	down	uncharacterized
XLOC_063688	OS06G0142400	down	early nodulin-93
XLOC_064244	OS06G0216350	down	-
XLOC_064555	-	down	-
XLOC_064765	-	down	-
XLOC_064767	-	down	-
XLOC_064783	OS06G0287700	down	uncharacterized
XLOC_065095	OS06G0335900|OS06G0335975	down	probable xyloglucan endotransglucosylase/hydrolase protein 26
XLOC_065122	-	down	-
XLOC_065158	OS06G0346400	down	-
XLOC_065178	OS06G0348800	down	probable transcription factor GLK1
XLOC_065202	EPlOSAG00000005029	down	-
XLOC_065213	OS06G0354600	down	uncharacterized
XLOC_065223	-	down	-
XLOC_065248	EPlOSAG00000003691|OS06G0361500	down	uncharacterized
XLOC_065285	-	down	-
XLOC_065354	-	down	-
XLOC_065378	OS06G0483900	down	protein SAWADEE HOMEODOMAIN HOMOLOG 2
XLOC_065396	OS06G0487380	down	-
XLOC_065405	OS06G0488200	down	myosin-11
XLOC_065414	OS06G0490200	down	-
XLOC_065421	OS06G0491800	down	-
XLOC_065426	OS06G0492300	down	uncharacterized
XLOC_065498	EPlOSAG00000021660	down	-
XLOC_065519	OS06G0505700	down	arabinogalactan peptide 16
XLOC_065599	OS06G0516800	down	-
XLOC_065603	OS06G0517700	down	leaf-specific thionin
XLOC_065669	OS06G0528600	down	spermine synthase
XLOC_065735	OS06G0538900	down	uncharacterized
XLOC_065808	-	down	-
XLOC_066031	OS06G0585982	down	probable LRR receptor-like serine/threonine-protein kinase At3g47570
XLOC_066036	OS06G0587000	down	-
XLOC_066039	OS06G0587300	down	uncharacterized
XLOC_066244	-	down	-
XLOC_066252	OS06G0614550	down	-
XLOC_066913	OS06G0702100	down	uncharacterized
XLOC_067473	OS06G0142350	down	early nodulin-93
XLOC_067474	OS06G0142400	down	early nodulin-93
XLOC_068349	-	down	-
XLOC_068971	OS06G0346400	down	-
XLOC_068986	EPlOSAG00000034761	down	-
XLOC_069007	EPlOSAG00000004847	down	-
XLOC_069014	OS06G0354600	down	uncharacterized
XLOC_069023	-	down	-
XLOC_069042	OS06G0361500|OS06G0361750	down	uncharacterized
XLOC_069072	-	down	-
XLOC_069132	-	down	-
XLOC_069156	OS06G0483500	down	uncharacterized
XLOC_069161	OS06G0483900	down	protein SAWADEE HOMEODOMAIN HOMOLOG 2
XLOC_069175	OS06G0487300	down	uncharacterized
XLOC_069181	OS06G0488125	down	-
XLOC_069195	OS06G0490200	down	-
XLOC_069203	OS06G0491800	down	-
XLOC_069204	OS06G0492000	down	-
XLOC_069208	OS06G0492300	down	uncharacterized
XLOC_069209	OS06G0492700	down	uncharacterized
XLOC_069287	OS06G0502800	down	uncharacterized
XLOC_069294	OS06G0503900	down	probable CCR4-associated factor 1 homolog 9
XLOC_069318	OS06G0505700	down	arabinogalactan peptide 16
XLOC_069338	OS06G0510200	down	uncharacterized
XLOC_069378	OS06G0516800	down	-
XLOC_069382	OS06G0517700	down	leaf-specific thionin
XLOC_069413	-	down	-
XLOC_069453	OS06G0528600	down	spermine synthase
XLOC_069464	EPlOSAG00000018731	down	-
XLOC_069465	EPlOSAG00000010002	down	-
XLOC_069510	OS06G0538900	down	uncharacterized
XLOC_069585	-	down	-
XLOC_069607	-	down	-
XLOC_069613	OS06G0556150|OS06G0556300	down	uncharacterized
XLOC_069808	OS06G0585982	down	probable LRR receptor-like serine/threonine-protein kinase
XLOC_069814	OS06G0586900	down	uncharacterized
XLOC_069818	OS06G0587300	down	uncharacterized
XLOC_069823	-	down	-
XLOC_070023	-	down	-
XLOC_070032	OS06G0616400	down	uncharacterized
XLOC_072481	EPlOSAG00000051036	down	-
XLOC_073353	OS07G0558400	down	chlorophyll a-b binding protein CP29.1, chloroplastic
XLOC_073633	OS07G0596200	down	uncharacterized
XLOC_073665	-	down	-
XLOC_073712	OS07G0605400	down	protein EGG APPARATUS-1
XLOC_073789	OS07G0615000	down	pentatricopeptide repeat-containing protein At1g62720
XLOC_074100	OS07G0655800	down	aspartate and glycine-rich protein
XLOC_074339	OS07G0687900	down	galactinol synthase 2
XLOC_076008	EPlOSAG00000020077	down	-
XLOC_076363	-	down	-
XLOC_076867	OS07G0558400	down	chlorophyll a-b binding protein CP29.1, chloroplastic
XLOC_077018	OS07G0577600	down	chlorophyll a-b binding protein 7, chloroplastic
XLOC_077158	OS07G0596200	down	uncharacterized
XLOC_077171	OS07G0597500	down	uncharacterized
XLOC_077328	OS07G0617600	down	-
XLOC_077868	OS07G0687900	down	galactinol synthase 2
XLOC_077998	OS08G0107900|OS08G0108001	down	protein mago nashi homolog|-
XLOC_078216	OS08G0135400|OS08G0135500	down	E3 ubiquitin-protein ligase RGLG2|major pollen allergen Ole e 10
XLOC_078218	OS08G0135900	down	tryptophan synthase beta chain 1
XLOC_078694	OS08G0200300	down	photosystem II 10 kDa polypeptide, chloroplastic
XLOC_079077	EPlOSAG00000034955	down	-
XLOC_079078	EPlOSAG00000051033	down	-
XLOC_079115	-	down	-
XLOC_079280	OS08G0282700	down	-
XLOC_079357	-	down	-
XLOC_079493	OS08G0315200	down	uncharacterized
XLOC_079500	OS08G0316900	down	-
XLOC_079527	-	down	-
XLOC_079546	-	down	-
XLOC_079677	EPlOSAG00000008110	down	-
XLOC_079678	-	down	-
XLOC_079705	OS08G0343000	down	putative cysteine-rich receptor-like protein kinase 35
XLOC_079883	EPlOSAG00000023327	down	-
XLOC_080340	OS08G0435900	down	chlorophyll a-b binding protein P4, chloroplastic
XLOC_080726	OS08G0490100	down	dof zinc finger protein MNB1A
XLOC_081279	EPlOSAG00000018206	down	-
XLOC_081584	OS08G0135600	down	mediator of RNA polymerase II transcription subunit 21
XLOC_081587	EPlOSAG00000016602	down	-
XLOC_081589	OS08G0136001	down	-
XLOC_082402	EPlOSAG00000010469|EPlOSAG00000023754|EPlOSAG00000034955|EPlOSAG00000045465	down	-|-|-|-
XLOC_082404	EPlOSAG00000020065	down	-
XLOC_082456	-	down	-
XLOC_082795	OS08G0316900	down	-
XLOC_082829	-	down	-
XLOC_082842	-	down	-
XLOC_082917	-	down	-
XLOC_082952	EPlOSAG00000008110	down	-
XLOC_082963	EPlOSAG00000028724	down	-
XLOC_083584	OS08G0435900	down	chlorophyll a-b binding protein P4, chloroplastic
XLOC_083735	OS08G0457400	down	serine/threonine-protein kinase At5g01020
XLOC_083965	OS08G0490100	down	dof zinc finger protein MNB1A
XLOC_084526	OS08G0560900	down	photosystem I reaction center subunit II, chloroplastic
XLOC_084595	OS09G0100750	down	-
XLOC_084600	EPlOSAG00000047740	down	-
XLOC_084607	EPlOSAG00000022280	down	-
XLOC_084635	-	down	-
XLOC_084660	OS09G0112100	down	uncharacterized
XLOC_084850	-	down	-
XLOC_084851	-	down	-
XLOC_084935	OS09G0256600	down	Putative uncharacterized protein [Source:UniProtKB/TrEMBL;Acc:B9G2E2]
XLOC_084949	-	down	-
XLOC_084952	OS09G0259500	down	Putative uncharacterized protein [Source:UniProtKB/TrEMBL;Acc:A3BRD3]
XLOC_084990	-	down	-
XLOC_085043	-	down	-
XLOC_085061	OS09G0272500	down	uncharacterized
XLOC_085080	-	down	-
XLOC_085085	OS09G0276600	down	-
XLOC_085582	-	down	-
XLOC_085702	-	down	-
XLOC_085784	OS09G0381300	down	-
XLOC_085787	EPlOSAG00000015810	down	-
XLOC_085976	EPlOSAG00000041331|EPlOSAG00000044855	down	-|-
XLOC_085982	OS09G0412050	down	SKP1-like protein 1A
XLOC_086011	OS09G0415400	down	-
XLOC_086077	OS09G0425700	down	-
XLOC_086090	OS09G0427300	down	uncharacterized
XLOC_086097	OS09G0428266	down	uncharacterized
XLOC_086099	OS09G0428500	down	uncharacterized
XLOC_086122	OS09G0430701	down	uncharacterized
XLOC_086129	OS09G0431500	down	transcription initiation factor TFIID subunit 10
XLOC_086141	OS09G0433400	down	-
XLOC_086157	OS09G0436400|OS09G0436500	down	uncharacterized
XLOC_086160	OS09G0436600	down	uncharacterized
XLOC_086193	OS09G0440600	down	uncharacterized
XLOC_086194	OS09G0440700	down	copper transporter 5.1
XLOC_086202	OS09G0441400	down	cytochrome P450 71A1
XLOC_086228	-	down	-
XLOC_086317	OS09G0457250	down	-
XLOC_087152	OS09G0101100	down	uncharacterized
XLOC_087160	EPlOSAG00000022280	down	-
XLOC_087183	-	down	-
XLOC_087198	-	down	-
XLOC_087221	OS09G0112100	down	uncharacterized
XLOC_087418	OS09G0241200	down	-
XLOC_087446	-	down	-
XLOC_087447	-	down	-
XLOC_087633	-	down	-
XLOC_087654	OS09G0272500	down	uncharacterized
XLOC_087659	-	down	-
XLOC_087689	EPlOSAG00000049283|OS09G0276600	down	-|-
XLOC_087955	-	down	-
XLOC_088301	-	down	-
XLOC_088407	-	down	-
XLOC_088592	-	down	-
XLOC_088603	OS09G0412050	down	SKP1-like protein 1A
XLOC_088631	OS09G0415400	down	-
XLOC_088683	OS09G0422600	down	AUGMIN subunit 8
XLOC_088697	OS09G0425800	down	-
XLOC_088711	OS09G0427300	down	uncharacterized
XLOC_088718	OS09G0428600	down	glutamate receptor 2.8-like
XLOC_088720	OS09G0428900	down	uncharacterized
XLOC_088735	-	down	-
XLOC_088758	OS09G0433300|OS09G0433400	down	-|-
XLOC_088776	OS09G0436300	down	uncharacterized
XLOC_088777	EPlOSAG00000007851|EPlOSAG00000010164|OS09G0436450	down	-|-|-
XLOC_088779	OS09G0436600	down	uncharacterized
XLOC_088780	OS09G0436700	down	uncharacterized
XLOC_088810	OS09G0440700	down	copper transporter 5.1
XLOC_088839	-	down	-
XLOC_088840	-	down	-
XLOC_088930	OS09G0457100	down	abscisic acid 8'-hydroxylase 3
XLOC_000049	OS01G0106400	up	isoflavone reductase homolog IRL
XLOC_058213	OS05G0392400	up	SNF2 domain-containing protein CLASSY 4
XLOC_001205	OS01G0255700	up	uncharacterized
XLOC_001210	OS01G0256500	up	indole-3-acetic acid-induced protein ARG2
XLOC_002470	-	up	-
XLOC_003675	OS01G0715400	up	alpha-amylase 3, chloroplastic
XLOC_003680	OS01G0716200	up	protein IQ-DOMAIN 31
XLOC_003705	OS01G0719300	up	probable sulfate transporter 3.5
XLOC_004127	-	up	-
XLOC_005365	OS01G0942900	up	uncharacterized
XLOC_005371	OS01G0943800	up	uncharacterized
XLOC_005376	OS01G0944200	up	uncharacterized
XLOC_005429	OS01G0950700	up	-
XLOC_005473	OS01G0956500	up	uncharacterized
XLOC_005676	OS01G0106400	up	isoflavone reductase homolog IRL
XLOC_006733	OS01G0245532	up	uncharacterized
XLOC_006806	OS01G0255700	up	uncharacterized
XLOC_006813	OS01G0256500	up	indole-3-acetic acid-induced protein ARG2
XLOC_007097	-	up	-
XLOC_007260	OS01G0323950	up	-
XLOC_008869	OS01G0659800	up	uncharacterized
XLOC_009283	OS01G0715500	up	mitochondrial outer membrane protein porin 4
XLOC_009287	OS01G0716200	up	protein IQ-DOMAIN 31
XLOC_009288	OS01G0716300	up	UPF0544 protein C5orf45 homolog
XLOC_009312	OS01G0719350	up	-
XLOC_009717	-	up	-
XLOC_010615	-	up	-
XLOC_010833	EPlOSAG00000029801	up	-
XLOC_010952	EPlOSAG00000040470	up	-
XLOC_010956	EPlOSAG00000040469	up	-
XLOC_010961	EPlOSAG00000035883	up	-
XLOC_011059	EPlOSAG00000032403	up	-
XLOC_011410	OS10G0126700	up	putative F-box/FBD/LRR-repeat protein At5g44950
XLOC_012707	OS10G0422200	up	homocysteine S-methyltransferase 2
XLOC_013244	OS10G0497800	up	probable prolyl 4-hydroxylase 3
XLOC_013551	OS10G0540800	up	uncharacterized
XLOC_014038	OS10G0126700	up	putative F-box/FBD/LRR-repeat protein At5g44950
XLOC_014209	-	up	-
XLOC_015319	EPlOSAG00000033272	up	-
XLOC_015385	OS10G0432650|OS10G0432725	up	uncharacterized
XLOC_015671	OS10G0476500	up	formin-like protein 7
XLOC_015862	OS10G0497800	up	probable prolyl 4-hydroxylase 3
XLOC_016153	EPlOSAG00000020486	up	-
XLOC_016893	-	up	-
XLOC_016979	OS11G0173750	up	-
XLOC_017036	OS11G0182200	up	shikimate O-hydroxycinnamoyltransferase
XLOC_017134	OS11G0200600|OS11G0201400	up	putative FBD-associated F-box protein At5g56820|histone deacetylase 19
XLOC_017135	OS11G0201124|OS11G0201175	up	-|-
XLOC_017177	OS11G0206000	up	-
XLOC_017190	EPlOSAG00000002629|EPlOSAG00000048532	up	-|-
XLOC_017413	OS11G0239500	up	probable carboxylesterase 18
XLOC_017570	EPlOSAG00000032018	up	-
XLOC_018101	EPlOSAG00000014197	up	-
XLOC_018242	EPlOSAG00000045228|EPlOSAG00000045304|OS11G0439600	up	-|-|probable apyrase 3
XLOC_018370	EPlOSAG00000006168	up	-
XLOC_018575	OS11G0508600	up	bidirectional sugar transporter SWEET14
XLOC_018749	EPlOSAG00000016968|EPlOSAG00000041717	up	-|-
XLOC_018784	OS11G0544866	up	-
XLOC_018807	OS11G0549605|OS11G0549610	up	uncharacterized
XLOC_018904	OS11G0565400	up	-
XLOC_018935	OS11G0570000	up	putative receptor-like protein kinase At3g47110
XLOC_019036	OS11G0586300	up	uncharacterized LOC4350800
XLOC_019051	OS11G0588600	up	putative disease resistance RPP13-like protein 3
XLOC_019099	OS11G0594500	up	uncharacterized LOC107275499
XLOC_019134	OS11G0599101	up	uncharacterized LOC9270543
XLOC_019231	-	up	-
XLOC_019472	OS11G0648100	up	kinesin-like protein KIFC3
XLOC_020140	-	up	-
XLOC_020291	-	up	-
XLOC_020419	OS11G0182200	up	shikimate O-hydroxycinnamoyltransferase
XLOC_020533	OS11G0201000	up	-
XLOC_020534	OS11G0200950	up	F-box/FBD/LRR-repeat protein At5g22700
XLOC_020537	OS11G0201360	up	putative FBD-associated F-box protein At5g56820
XLOC_020573	EPlOSAG00000028767	up	-
XLOC_020586	EPlOSAG00000029192	up	-
XLOC_020836	OS11G0239500	up	probable carboxylesterase 18
XLOC_020837	OS11G0240600	up	probable carboxylesterase 18
XLOC_020906	OS11G0246133	up	-
XLOC_021026	OS11G0264700	up	F-box protein SKIP16
XLOC_021317	OS11G0417132	up	-
XLOC_021455	OS11G0439600|OS11G0440200	up	probable apyrase 3|probable apyrase 3
XLOC_021824	OS11G0508600	up	bidirectional sugar transporter SWEET14
XLOC_021985	OS11G0539800	up	probable Xaa-Pro aminopeptidase P
XLOC_021998	-	up	-
XLOC_022010	OS11G0543100	up	BOI-related E3 ubiquitin-protein ligase 1
XLOC_022026	OS11G0544900|OS11G0545000	up	-|probable nucleolar protein 5-1
XLOC_022048	OS11G0547800	up	Putative uncharacterized protein [Source:UniProtKB/TrEMBL;Acc:B9GB48]
XLOC_022064	OS11G0549605	up	uncharacterized
XLOC_022152	OS11G0565400	up	-
XLOC_022184	OS11G0570000	up	putative receptor-like protein kinase At3g47110
XLOC_022357	OS11G0594500	up	uncharacterized
XLOC_022500	-	up	-
XLOC_022728	OS11G0648100	up	kinesin-like protein KIFC3
XLOC_023575	OS12G0162800	up	Expressed protein [Source:UniProtKB/TrEMBL;Acc:Q2QXC0]
XLOC_023654	OS12G0174100	up	uncharacterized
XLOC_024577	EPlOSAG00000021984|OS12G0422971	up	-|-
XLOC_024602	-	up	-
XLOC_025453	EPlOSAG00000040261	up	-
XLOC_025531	OS12G0559250	up	-
XLOC_025659	OS12G0574000	up	vacuolar amino acid transporter 1
XLOC_026642	OS12G0162800	up	Expressed protein [Source:UniProtKB/TrEMBL;Acc:Q2QXC0]
XLOC_026732	OS12G0174200	up	uncharacterized
XLOC_027662	-	up	-
XLOC_028604	EPlOSAG00000009442	up	-
XLOC_028743	OS12G0574000	up	vacuolar amino acid transporter 1
XLOC_031365	OS02G0492800	up	uncharacterized
XLOC_031571	OS02G0521500	up	ubiquitin thioesterase otubain-like
XLOC_031913	OS02G0567800	up	tuliposide A-converting enzyme 2, chloroplastic
XLOC_032206	-	up	-
XLOC_032410	OS02G0635400	up	-
XLOC_032818	-	up	-
XLOC_032819	EPlOSAG00000008516|EPlOSAG00000019877	up	-|-
XLOC_033231	OS02G0755900	up	7-deoxyloganetin glucosyltransferase
XLOC_033337	OS02G0772000|OS02G0772100	up	uncharacterized
XLOC_034131	OS02G0136400	up	uncharacterized
XLOC_036789	-	up	-
XLOC_036941	OS02G0627900|OS02G0628100	up	putative disease resistance protein RGA3|-
XLOC_037405	EPlOSAG00000008516	up	-
XLOC_038517	EPlOSAG00000041250	up	-
XLOC_038640	OS03G0125900	up	uncharacterized
XLOC_040707	-	up	-
XLOC_040829	-	up	-
XLOC_040830	-	up	-
XLOC_040832	-	up	-
XLOC_041098	EPlOSAG00000051151	up	-
XLOC_041219	OS03G0589300	up	uncharacterized
XLOC_041926	OS03G0689833|OS03G0689866	up	-|-
XLOC_042874	OS03G0813200	up	-
XLOC_043341	OS03G0109900	up	uncharacterized
XLOC_043471	OS03G0126000	up	anthranilate phosphoribosyltransferase, chloroplastic
XLOC_043473	OS03G0126300	up	uncharacterized
XLOC_043989	-	up	-
XLOC_045666	-	up	-
XLOC_045667	-	up	-
XLOC_046046	OS03G0589300	up	uncharacterized
XLOC_046699	EPlOSAG00000012202|OS03G0679800|OS03G0680100	up	-|tankyrase|-
XLOC_046995	OS03G0720500	up	-
XLOC_048014	OS03G0846200	up	uncharacterized
XLOC_048873	EPlOSAG00000000377	up	-
XLOC_049514	OS04G0330301	up	-
XLOC_050207	OS04G0433900	up	uncharacterized
XLOC_050641	OS04G0487400	up	uncharacterized
XLOC_051275	OS04G0576700	up	uncharacterized
XLOC_051706	OS04G0629600	up	uncharacterized
XLOC_052111	OS04G0683500	up	tRNA-specific adenosine deaminase 1
XLOC_052137	EPlOSAG00000053134	up	-
XLOC_052887	-	up	-
XLOC_053470	EPlOSAG00000028241	up	-
XLOC_054165	OS04G0433900	up	uncharacterized
XLOC_055214	EPlOSAG00000038166	up	-
XLOC_055234	OS04G0578900	up	-
XLOC_055628	OS04G0629700	up	kinesin-5
XLOC_056234	OS05G0111000	up	replication protein A 70 kDa DNA-binding subunit C
XLOC_056373	OS05G0127500	up	protein SRG1
XLOC_056418	OS05G0132800	up	-
XLOC_056507	EPlOSAG00000003366	up	-
XLOC_056841	OS05G0186900	up	auxin-responsive protein IAA16
XLOC_056930	OS05G0197900|OS05G0198000	up	uncharacterized
XLOC_056938	OS05G0198950	up	-
XLOC_056975	OS05G0203900|OS05G0203912	up	uncharacterized
XLOC_057004	OS05G0208550	up	uncharacterized
XLOC_057154	OS05G0233000	up	uncharacterized
XLOC_058053	-	up	-
XLOC_058265	OS05G0400200	up	endo-1,3;1,4-beta-D-glucanase-like
XLOC_058269	OS05G0400600|OS05G0400800	up	protein ABCI12, chloroplastic|1-(5-phosphoribosyl)-5-[(5-phosphoribosylamino)methylideneamino] imidazole-4-carboxamide isomerase, chloroplastic
XLOC_058336	OS05G0409400	up	65-kDa microtubule-associated protein 5
XLOC_058353	EPlOSAG00000052793	up	-
XLOC_058373	OS05G0414800	up	-
XLOC_058464	OS05G0428100	up	beta-galactosidase 7
XLOC_058679	OS05G0461900	up	metal tolerance protein 6
XLOC_058839	-	up	-
XLOC_058841	-	up	-
XLOC_058843	-	up	-
XLOC_058845	-	up	-
XLOC_058849	OS05G0484700	up	uncharacterized
XLOC_059267	OS05G0537700	up	uncharacterized
XLOC_059274	-	up	-
XLOC_059679	OS05G0588750	up	-
XLOC_059842	OS05G0111000	up	replication protein A 70 kDa DNA-binding subunit C
XLOC_059973	OS05G0127500	up	protein SRG1
XLOC_059975	-	up	-
XLOC_060017	OS05G0132800	up	-
XLOC_060133	OS05G0146100	up	uncharacterized
XLOC_060473	OS05G0186900	up	auxin-responsive protein IAA16
XLOC_060530	OS05G0194000	up	-
XLOC_060558	OS05G0197900|OS05G0198000	up	uncharacterized
XLOC_060568	OS05G0198950	up	-
XLOC_060633	OS05G0208500|OS05G0208550	up	uncharacterized
XLOC_060706	OS05G0218100	up	uncharacterized
XLOC_060797	OS05G0233000	up	uncharacterized
XLOC_060953	-	up	-
XLOC_061883	OS05G0400400	up	cytochrome b-c1 complex subunit 9
XLOC_051249	OS04G0572600	up	DNA-directed RNA polymerase IV subunit 1
XLOC_061907	OS05G0404300	up	uncharacterized
XLOC_061908	OS05G0404400	up	uncharacterized
XLOC_061958	OS05G0411200|OS05G0411300	up	uncharacterized protein Cbei_0202|bZIP transcription factor 17
XLOC_061981	OS05G0414800	up	-
XLOC_062089	OS05G0428100	up	beta-galactosidase 7
XLOC_062093	OS05G0428700	up	potassium channel AKT2
XLOC_062305	OS05G0461900	up	metal tolerance protein 6
XLOC_062466	-	up	-
XLOC_062472	EPlOSAG00000022474	up	-
XLOC_062473	-	up	-
XLOC_062475	-	up	-
XLOC_062478	-	up	-
XLOC_062656	-	up	-
XLOC_062907	OS05G0537700	up	uncharacterized
XLOC_062916	-	up	-
XLOC_062918	-	up	-
XLOC_063162	EPlOSAG00000033651	up	-
XLOC_063300	OS05G0588700	up	paired amphipathic helix protein Sin3-like 4
XLOC_063651	OS06G0138900	up	uncharacterized
XLOC_063653	OS06G0139150	up	uncharacterized
XLOC_063831	OS06G0161800|OS06G0161900	up	uncharacterized
XLOC_065181	-	up	-
XLOC_065218	OS06G0355300	up	-
XLOC_065331	OS06G0476400	up	uncharacterized
XLOC_065506	OS06G0503600	up	-
XLOC_065777	OS06G0547201	up	-
XLOC_065919	-	up	-
XLOC_065994	-	up	-
XLOC_066214	OS06G0610400|OS06G0610550	up	uncharacterized
XLOC_066406	OS06G0638200|OS06G0638300	up	uncharacterized
XLOC_067441	OS06G0138900	up	uncharacterized
XLOC_067442	OS06G0139150	up	uncharacterized
XLOC_067620	OS06G0161800	up	uncharacterized
XLOC_067622	OS06G0162100	up	uncharacterized
XLOC_067670	-	up	-
XLOC_069017	OS06G0355300	up	-
XLOC_069022	OS06G0355800	up	uncharacterized
XLOC_069113	OS06G0475400	up	uncharacterized
XLOC_069511	OS06G0539100	up	V
XLOC_069557	OS06G0547201	up	-
XLOC_069698	-	up	-
XLOC_069709	OS06G0569601	up	-
XLOC_069784	-	up	-
XLOC_069916	OS06G0601100	up	uncharacterized
XLOC_070188	EPlOSAG00000000164	up	-
XLOC_073273	OS07G0547700	up	-
XLOC_073275	OS07G0548100	up	uncharacterized
XLOC_073656	OS07G0599300	up	pollen-specific leucine-rich repeat extensin-like protein 1
XLOC_073785	OS07G0614500	up	elongation factor 1-delta 1
XLOC_076282	-	up	-
XLOC_076803	OS07G0547700	up	-
XLOC_076805	OS07G0548100	up	uncharacterized
XLOC_077185	OS07G0599300	up	pollen-specific leucine-rich repeat extensin-like protein 1
XLOC_077386	OS07G0625400	up	SKP1-like protein 14
XLOC_078424	OS08G0163900	up	-
XLOC_078429	OS08G0164300	up	uncharacterized
XLOC_078671	OS08G0197050	up	uncharacterized
XLOC_078966	OS08G0237500	up	-
XLOC_078975	OS08G0238700	up	-
XLOC_079003	EPlOSAG00000011309	up	-
XLOC_079024	EPlOSAG00000009259|OS08G0243866|OS08G0243900	up	-|protein CHROMATIN REMODELING 35-like|uncharacterized LOC4345049
XLOC_079025	EPlOSAG00000031161|EPlOSAG00000038827	up	-|-
XLOC_079185	OS08G0267800	up	uncharacterized
XLOC_079243	OS08G0277300	up	flavonol 3-sulfotransferase-like
XLOC_079314	OS08G0287800	up	uncharacterized
XLOC_079373	EPlOSAG00000010540	up	-
XLOC_079432	OS08G0304900	up	formamidopyrimidine-DNA glycosylase
XLOC_079492	-	up	-
XLOC_079587	-	up	-
XLOC_079772	OS08G0357000	up	bifunctional nuclease 2
XLOC_079892	-	up	-
XLOC_079924	OS08G0378000|OS08G0378800	up	wall-associated receptor kinase 5
XLOC_079928	EPlOSAG00000039541	up	-
XLOC_080172	OS08G0414600	up	uncharacterized
XLOC_080219	OS08G0421800	up	mitogen-activated protein kinase kinase kinase NPK1
XLOC_080462	-	up	-
XLOC_081343	OS08G0102400	up	transcription repressor OFP13-like
XLOC_081806	OS08G0163900	up	-
XLOC_082043	OS08G0197025	up	-
XLOC_082314	OS08G0237200	up	probable mannose-1-phosphate guanylyltransferase 3
XLOC_082320	OS08G0238700	up	-
XLOC_082337	EPlOSAG00000011309	up	-
XLOC_082353	OS08G0243866|OS08G0243900|OS08G0244100	up	protein CHROMATIN REMODELING 35-like|uncharacterized LOC4345049|uncharacterized LOC9268458
XLOC_082466	OS08G0261000	up	disease resistance protein RPM1
XLOC_082559	OS08G0277300	up	flavonol 3-sulfotransferase-like
XLOC_082621	OS08G0287800	up	uncharacterized
XLOC_082737	OS08G0305000	up	uncharacterized
XLOC_082777	-	up	-
XLOC_082879	-	up	-
XLOC_083038	OS08G0357000	up	bifunctional nuclease 2
XLOC_083181	OS08G0377400	up	RNA exonuclease 4
XLOC_083183	OS08G0378800	up	uncharacterized
XLOC_084606	EPlOSAG00000050580	up	-
XLOC_084723	OS09G0122500	up	uncharacterized
XLOC_084731	OS09G0124166	up	-
XLOC_084735	OS09G0124800	up	ankyrin-1
XLOC_084774	OS09G0131000	up	-
XLOC_084859	EPlOSAG00000045528|OS09G0246300	up	-|-
XLOC_084860	EPlOSAG00000045528	up	-
XLOC_085023	OS09G0267600	up	vacuolar protein sorting-associated protein 32 homolog 2
XLOC_085133	-	up	-
XLOC_085379	EPlOSAG00000014466	up	-
XLOC_085523	OS09G0337300	up	ankyrin repeat-containing protein At5g02620
XLOC_086004	OS09G0414701	up	-
XLOC_086270	OS09G0451133	up	-
XLOC_086334	OS09G0459700	up	-
XLOC_086729	OS09G0517100	up	disease resistance protein RPM1
XLOC_087080	-	up	-
XLOC_087157	OS09G0101800	up	uncharacterized LOC4346367
XLOC_087196	-	up	-
XLOC_087307	OS09G0124100|OS09G0124232|OS09G0124300	up	tankyrase-2|-|-
XLOC_087355	OS09G0131000	up	-
XLOC_087425	OS09G0242300	up	cell division cycle 20.2, cofactor of APC complex
XLOC_087618	OS09G0267701	up	-
XLOC_087750	-	up	-
XLOC_087967	EPlOSAG00000014466	up	-
XLOC_088105	OS09G0337300	up	ankyrin repeat-containing protein At5g02620
XLOC_088870	-	up	-
XLOC_088878	OS09G0451000	up	1-aminocyclopropane-1-carboxylate oxidase 1
XLOC_088895	OS09G0452300	up	probable plastidic glucose transporter 1
XLOC_088946	OS09G0459600	up	probable protein phosphatase 2C 69
XLOC_089358	OS09G0517100	up	disease resistance protein RPM1
XLOC_089419	OS09G0526700	up	UDP-glucose 4-epimerase 3
XLOC_089468	OS09G0532800	up	pentatricopeptide repeat-containing protein At4g01400, mitochondrial
XLOC_089723	-	up	-
