# Supplementary material for: Re-sequencing and transcriptome analysis reveal rich DNA variations and differential expressions of fertility-related genes in neo-tetraploid rice
Source: PLoS One. 2019 Apr 5;14(4):e0214953. doi: 10.1371/journal.pone.0214953 (PMC6450637; doi:10.1371/journal.pone.0214953)
Supplement: S18 Table — (XLSX) [file pone.0214953.s019.xlsx]

## Sheet: Sheet1
S18 Table The differentially expressed ncRNA in neo-tetraploid rice compared to T44
Tracking_id	ref_gene	Expression pattern	gene type
XLOC_002696	EPlOSAG00000036569	down	ncRNA
XLOC_003263	EPlOSAG00000020568|EPlOSAG00000024270	down	ncRNA
XLOC_006867	EPlOSAG00000050383|OS01G0264125	down	ncRNA
XLOC_007238	EPlOSAG00000049471	down	ncRNA
XLOC_008819	EPlOSAG00000020568	down	ncRNA
XLOC_012220	EPlOSAG00000034843	down	ncRNA
XLOC_014851	EPlOSAG00000010468|EPlOSAG00000034843|EPlOSAG00000045454	down	ncRNA
XLOC_015781	EPlOSAG00000042892	down	ncRNA
XLOC_017239	EPlOSAG00000018962	down	ncRNA
XLOC_017591	EPlOSAG00000015583	down	ncRNA
XLOC_022075	EPlOSAG00000007088	down	ncRNA
XLOC_022532	EPlOSAG00000014540|EPlOSAG00000018941	down	ncRNA
XLOC_023493	EPlOSAG00000014364	down	ncRNA
XLOC_024073	EPlOSAG00000004618	down	ncRNA
XLOC_024133	EPlOSAG00000022279	down	ncRNA
XLOC_024792	OS12G0456783	down	ncRNA
XLOC_024850	EPlOSAG00000046567	down	ncRNA
XLOC_026549	EPlOSAG00000014364	down	ncRNA
XLOC_027208	EPlOSAG00000022279	down	ncRNA
XLOC_027858	EPlOSAG00000019551	down	ncRNA
XLOC_031103	EPlOSAG00000003567|EPlOSAG00000024113	down	ncRNA
XLOC_031235	EPlOSAG00000047013	down	ncRNA
XLOC_031487	EPlOSAG00000052284	down	ncRNA
XLOC_035795	EPlOSAG00000047013	down	ncRNA
XLOC_036764	EPlOSAG00000004216	down	ncRNA
XLOC_039429	OS03G0230000	down	ncRNA
XLOC_039920	EPlOSAG00000015855	down	ncRNA
XLOC_040540	EPlOSAG00000015505|EPlOSAG00000025093	down	ncRNA
XLOC_042439	EPlOSAG00000041645	down	ncRNA
XLOC_042517	EPlOSAG00000023757|EPlOSAG00000023758|EPlOSAG00000035288	down	ncRNA
XLOC_042762	OS03G0800300	down	ncRNA
XLOC_044218	EPlOSAG00000024921|OS03G0222401	down	ncRNA
XLOC_044248	EPlOSAG00000036918	down	ncRNA
XLOC_044276	OS03G0230000	down	ncRNA
XLOC_045433	OS03G0390666	down	ncRNA
XLOC_045436	EPlOSAG00000013548	down	ncRNA
XLOC_049932	EPlOSAG00000028208	down	ncRNA
XLOC_053006	EPlOSAG00000023751	down	ncRNA
XLOC_053544	EPlOSAG00000011097	down	ncRNA
XLOC_053565	EPlOSAG00000011161	down	ncRNA
XLOC_054013	OS04G0412250	down	ncRNA
XLOC_055717	EPlOSAG00000032897	down	ncRNA
XLOC_058301	EPlOSAG00000014388|OS05G0405200	down	ncRNA
XLOC_058758	OS05G0472250	down	ncRNA
XLOC_064692	EPlOSAG00000002850	down	ncRNA
XLOC_066491	OS06G0649600	down	ncRNA
XLOC_066966	OS06G0710401	down	ncRNA
XLOC_068488	EPlOSAG00000002850	down	ncRNA
XLOC_069649	EPlOSAG00000042005	down	ncRNA
XLOC_071176	EPlOSAG00000040783	down	ncRNA
XLOC_073263	OS07G0546650	down	ncRNA
XLOC_074556	EPlOSAG00000016877|EPlOSAG00000033871	down	ncRNA
XLOC_076623	EPlOSAG00000011538	down	ncRNA
XLOC_077590	EPlOSAG00000033659	down	ncRNA
XLOC_079077	EPlOSAG00000034955	down	ncRNA
XLOC_081816	EPlOSAG00000018689	down	ncRNA
XLOC_084860	EPlOSAG00000045528	down	ncRNA
XLOC_085730	OS09G0372100	down	ncRNA
XLOC_086046	EPlOSAG00000007106	down	ncRNA
XLOC_088344	OS09G0372100	down	ncRNA
XLOC_000590	EPlOSAG00000032209	up	ncRNA
XLOC_001477	OS01G0290901	up	ncRNA
XLOC_013383	OS10G0518000	up	ncRNA
XLOC_014689	EPlOSAG00000017136	up	ncRNA
XLOC_015644	EPlOSAG00000038482	up	ncRNA
XLOC_016011	OS10G0518000	up	ncRNA
XLOC_016922	OS11G0166866	up	ncRNA
XLOC_020005	EPlOSAG00000031158	up	ncRNA
XLOC_023206	OS12G0115801	up	ncRNA
XLOC_023228	OS12G0118000	up	ncRNA
XLOC_023457	OS12G0148500	up	ncRNA
XLOC_023598	EPlOSAG00000033512	up	ncRNA
XLOC_024454	EPlOSAG00000006852	up	ncRNA
XLOC_026184	OS12G0103540	up	ncRNA
XLOC_026524	OS12G0148500	up	ncRNA
XLOC_027033	EPlOSAG00000019610	up	ncRNA
XLOC_029727	EPlOSAG00000041567	up	ncRNA
XLOC_030971	EPlOSAG00000012754	up	ncRNA
XLOC_031020	EPlOSAG00000002889	up	ncRNA
XLOC_031631	EPlOSAG00000017141	up	ncRNA
XLOC_031699	EPlOSAG00000050424	up	ncRNA
XLOC_031721	EPlOSAG00000007388	up	ncRNA
XLOC_033309	EPlOSAG00000021080	up	ncRNA
XLOC_034152	EPlOSAG00000008077	up	ncRNA
XLOC_034273	EPlOSAG00000041695	up	ncRNA
XLOC_035691	OS02G0453000	up	ncRNA
XLOC_038207	EPlOSAG00000038706	up	ncRNA
XLOC_039015	EPlOSAG00000003945	up	ncRNA
XLOC_039321	EPlOSAG00000022641	up	ncRNA
XLOC_039379	OS03G0223550	up	ncRNA
XLOC_041237	EPlOSAG00000023165	up	ncRNA
XLOC_041403	OS03G0618366	up	ncRNA
XLOC_041823	EPlOSAG00000020857	up	ncRNA
XLOC_041835	OS03G0678100	up	ncRNA
XLOC_041875	EPlOSAG00000038062	up	ncRNA
XLOC_042608	OS03G0781501	up	ncRNA
XLOC_044002	EPlOSAG00000000609	up	ncRNA
XLOC_044226	OS03G0223550	up	ncRNA
XLOC_044593	EPlOSAG00000009446	up	ncRNA
XLOC_046136	EPlOSAG00000032873	up	ncRNA
XLOC_046684	EPlOSAG00000020857	up	ncRNA
XLOC_046690	OS03G0678100	up	ncRNA
XLOC_047037	EPlOSAG00000052111	up	ncRNA
XLOC_048852	EPlOSAG00000046817	up	ncRNA
XLOC_049941	EPlOSAG00000036227	up	ncRNA
XLOC_052937	EPlOSAG00000015088	up	ncRNA
XLOC_053236	EPlOSAG00000016598	up	ncRNA
XLOC_053245	EPlOSAG00000010009|EPlOSAG00000020460	up	ncRNA
XLOC_054523	EPlOSAG00000011034	up	ncRNA
XLOC_064152	EPlOSAG00000005512	up	ncRNA
XLOC_064239	OS06G0215925	up	ncRNA
XLOC_064325	EPlOSAG00000007618	up	ncRNA
XLOC_064426	EPlOSAG00000042124	up	ncRNA
XLOC_066823	EPlOSAG00000011585	up	ncRNA
XLOC_068227	EPlOSAG00000015136	up	ncRNA
XLOC_070381	OS06G0662150	up	ncRNA
XLOC_071045	EPlOSAG00000015431	up	ncRNA
XLOC_071169	EPlOSAG00000000307	up	ncRNA
XLOC_071655	EPlOSAG00000013630	up	ncRNA
XLOC_072025	EPlOSAG00000032379	up	ncRNA
XLOC_073975	EPlOSAG00000018324	up	ncRNA
XLOC_075123	EPlOSAG00000013630	up	ncRNA
XLOC_076772	EPlOSAG00000042747	up	ncRNA
XLOC_077611	OS07G0655851	up	ncRNA
XLOC_078023	OS08G0110650	up	ncRNA
XLOC_078365	EPlOSAG00000018309	up	ncRNA
XLOC_078692	EPlOSAG00000007542	up	ncRNA
XLOC_080997	OS08G0526633	up	ncRNA
XLOC_084249	OS08G0526633	up	ncRNA
XLOC_084555	EPlOSAG00000048853	up	ncRNA
XLOC_084731	OS09G0124166	up	ncRNA
XLOC_087794	OS09G0293450	up	ncRNA
