# Supplementary material for: Re-sequencing and transcriptome analysis reveal rich DNA variations and differential expressions of fertility-related genes in neo-tetraploid rice
Source: PLoS One. 2019 Apr 5;14(4):e0214953. doi: 10.1371/journal.pone.0214953 (PMC6450637; doi:10.1371/journal.pone.0214953)
Supplement: S19 Table — (XLSX) [file pone.0214953.s020.xlsx]

## Sheet: Sheet1
S19 Table The differentially expressed transposons elements (TEs) in neo-tetraploid rice compared to T44
Gene ID	Expression pattern	Gene type
LOC_Os01g02380	down	transpons elements
LOC_Os01g12810	down	transpons elements
LOC_Os01g33540	down	transpons elements
LOC_Os01g40190	down	transpons elements
LOC_Os01g56270	down	transpons elements
LOC_Os01g65850	down	transpons elements
LOC_Os01g67810	down	transpons elements
LOC_Os01g73100	down	transpons elements
LOC_Os01g64330	down	transpons elements
LOC_Os10g11870	down	transpons elements
LOC_Os10g37110	down	transpons elements
LOC_Os10g42160	down	transpons elements
LOC_Os11g08020	down	transpons elements
LOC_Os11g38330	down	transpons elements
LOC_Os11g42580	down	transpons elements
LOC_Os11g02010	down	transpons elements
LOC_Os11g19864	down	transpons elements
LOC_Os12g08564	down	transpons elements
LOC_Os12g10830	down	transpons elements
LOC_Os12g12650	down	transpons elements
LOC_Os12g25494	down	transpons elements
LOC_Os12g26480	down	transpons elements
LOC_Os12g35940	down	transpons elements
LOC_Os01g03180	up	transpons elements
LOC_Os01g06050	up	transpons elements
LOC_Os01g16124	up	transpons elements
LOC_Os01g19460	up	transpons elements
LOC_Os01g25710	up	transpons elements
LOC_Os01g74550	up	transpons elements
LOC_Os10g29650	up	transpons elements
LOC_Os11g07890	up	transpons elements
LOC_Os11g45290	up	transpons elements
LOC_Os11g46240	up	transpons elements
LOC_Os11g02000	up	transpons elements
LOC_Os11g45750	up	transpons elements
LOC_Os12g10290	up	transpons elements
LOC_Os12g39700	up	transpons elements
LOC_Os02g02150	up	transpons elements
LOC_Os02g12840	up	transpons elements
LOC_Os02g24270	up	transpons elements
LOC_Os02g04924	up	transpons elements
