# Supplementary material for: Re-sequencing and transcriptome analysis reveal rich DNA variations and differential expressions of fertility-related genes in neo-tetraploid rice
Source: PLoS One. 2019 Apr 5;14(4):e0214953. doi: 10.1371/journal.pone.0214953 (PMC6450637; doi:10.1371/journal.pone.0214953)
Supplement: S20 Table — (XLSX) [file pone.0214953.s021.xlsx]

## Sheet: Sheet1
S20 Table. The specific expressed genes in neo-tetraploid rice and T44.
Tracking_id	ref_gene	Expression
XLOC_000116	OS01G0114000	autotetraploid rice
XLOC_001214	-	autotetraploid rice
XLOC_001675	OS01G0320700	autotetraploid rice
XLOC_001700	-	autotetraploid rice
XLOC_001840	EPlOSAG00000019782	autotetraploid rice
XLOC_001867	OS01G0349000	autotetraploid rice
XLOC_002338	OS01G0520800	autotetraploid rice
XLOC_002342	OS01G0521200	autotetraploid rice
XLOC_002585	-	autotetraploid rice
XLOC_002586	-	autotetraploid rice
XLOC_002900	OS01G0601625	autotetraploid rice
XLOC_002931	OS01G0606200	autotetraploid rice
XLOC_003263	EPlOSAG00000020568	autotetraploid rice
XLOC_003644	OS01G0710800	autotetraploid rice
XLOC_003668	OS01G0714600	autotetraploid rice
XLOC_005049	-	autotetraploid rice
XLOC_006815	-	autotetraploid rice
XLOC_007238	EPlOSAG00000049471	autotetraploid rice
XLOC_007261	-	autotetraploid rice
XLOC_007369	OS01G0346400	autotetraploid rice
XLOC_007399	OS01G0349000	autotetraploid rice
XLOC_007878	OS01G0520800	autotetraploid rice
XLOC_007881	OS01G0521250	autotetraploid rice
XLOC_008130	-	autotetraploid rice
XLOC_008462	OS01G0601625	autotetraploid rice
XLOC_008819	EPlOSAG00000020568	autotetraploid rice
XLOC_009248	OS01G0710800	autotetraploid rice
XLOC_009277	OS01G0714600	autotetraploid rice
XLOC_010659	-	autotetraploid rice
XLOC_011910	OS10G0195100	autotetraploid rice
XLOC_012331	-	autotetraploid rice
XLOC_012343	OS10G0370800	autotetraploid rice
XLOC_012347	OS10G0371200	autotetraploid rice
XLOC_012417	-	autotetraploid rice
XLOC_013165	OS10G0488300	autotetraploid rice
XLOC_013202	OS10G0493300	autotetraploid rice
XLOC_013214	OS10G0495075	autotetraploid rice
XLOC_013225	-	autotetraploid rice
XLOC_014506	OS10G0195100	autotetraploid rice
XLOC_014507	OS10G0195175	autotetraploid rice
XLOC_014957	-	autotetraploid rice
XLOC_014973	OS10G0370800	autotetraploid rice
XLOC_014976	OS10G0371200	autotetraploid rice
XLOC_014979	-	autotetraploid rice
XLOC_015034	-	autotetraploid rice
XLOC_015261	-	autotetraploid rice
XLOC_015706	OS10G0479100	autotetraploid rice
XLOC_015781	EPlOSAG00000042892	autotetraploid rice
XLOC_015816	OS10G0493300	autotetraploid rice
XLOC_015831	OS10G0495100	autotetraploid rice
XLOC_015843	-	autotetraploid rice
XLOC_015923	-	autotetraploid rice
XLOC_016391	OS10G0571900	autotetraploid rice
XLOC_017239	EPlOSAG00000018962	autotetraploid rice
XLOC_017315	OS11G0224040	autotetraploid rice
XLOC_017645	-	autotetraploid rice
XLOC_020648	-	autotetraploid rice
XLOC_020741	OS11G0224040	autotetraploid rice
XLOC_020764	OS11G0227000	autotetraploid rice
XLOC_022368	EPlOSAG00000035218	autotetraploid rice
XLOC_023717	OS12G0182900	autotetraploid rice
XLOC_023721	OS12G0184167	autotetraploid rice
XLOC_023890	OS12G0211301	autotetraploid rice
XLOC_023911	OS12G0216500	autotetraploid rice
XLOC_023925	OS12G0219700	autotetraploid rice
XLOC_023970	OS12G0228350	autotetraploid rice
XLOC_023974	OS12G0229100	autotetraploid rice
XLOC_024028	-	autotetraploid rice
XLOC_024054	-	autotetraploid rice
XLOC_024069	OS12G0244000	autotetraploid rice
XLOC_024078	-	autotetraploid rice
XLOC_024133	EPlOSAG00000022279	autotetraploid rice
XLOC_024135	-	autotetraploid rice
XLOC_024141	-	autotetraploid rice
XLOC_024390	-	autotetraploid rice
XLOC_024459	OS12G0299300	autotetraploid rice
XLOC_024498	EPlOSAG00000035121	autotetraploid rice
XLOC_024524	-	autotetraploid rice
XLOC_024595	OS12G0425500	autotetraploid rice
XLOC_024598	OS12G0425800	autotetraploid rice
XLOC_024617	OS12G0428700	autotetraploid rice
XLOC_024682	OS12G0439201	autotetraploid rice
XLOC_024699	OS12G0441700	autotetraploid rice
XLOC_024762	-	autotetraploid rice
XLOC_024766	-	autotetraploid rice
XLOC_024783	OS12G0455100	autotetraploid rice
XLOC_024792	OS12G0456783	autotetraploid rice
XLOC_024799	-	autotetraploid rice
XLOC_024804	OS12G0458900	autotetraploid rice
XLOC_024819	-	autotetraploid rice
XLOC_024850	EPlOSAG00000046567	autotetraploid rice
XLOC_024998	-	autotetraploid rice
XLOC_025023	OS12G0492600	autotetraploid rice
XLOC_025024	-	autotetraploid rice
XLOC_026753	OS12G0177200	autotetraploid rice
XLOC_026801	OS12G0182900	autotetraploid rice
XLOC_026812	-	autotetraploid rice
XLOC_026979	OS12G0211301	autotetraploid rice
XLOC_026981	OS12G0211500	autotetraploid rice
XLOC_026999	OS12G0216500	autotetraploid rice
XLOC_027011	OS12G0218600	autotetraploid rice
XLOC_027014	OS12G0219700	autotetraploid rice
XLOC_027072	OS12G0229100	autotetraploid rice
XLOC_027129	-	autotetraploid rice
XLOC_027157	-	autotetraploid rice
XLOC_027170	OS12G0244000	autotetraploid rice
XLOC_027177	-	autotetraploid rice
XLOC_027208	EPlOSAG00000022279	autotetraploid rice
XLOC_027212	-	autotetraploid rice
XLOC_027217	-	autotetraploid rice
XLOC_027515	OS12G0299300	autotetraploid rice
XLOC_027555	OS12G0408800	autotetraploid rice
XLOC_027580	-	autotetraploid rice
XLOC_027657	OS12G0425500	autotetraploid rice
XLOC_027661	OS12G0425800	autotetraploid rice
XLOC_027683	OS12G0428700	autotetraploid rice
XLOC_027749	OS12G0439201	autotetraploid rice
XLOC_027765	OS12G0441700	autotetraploid rice
XLOC_027834	-	autotetraploid rice
XLOC_027837	-	autotetraploid rice
XLOC_027867	OS12G0455100	autotetraploid rice
XLOC_027883	OS12G0456700	autotetraploid rice
XLOC_027893	-	autotetraploid rice
XLOC_027903	OS12G0458900	autotetraploid rice
XLOC_027962	OS12G0468300	autotetraploid rice
XLOC_028035	-	autotetraploid rice
XLOC_028116	-	autotetraploid rice
XLOC_028119	OS12G0492600	autotetraploid rice
XLOC_029341	OS02G0110900	autotetraploid rice
XLOC_000029	OS01G0103400	Neo-tetraploid rice
XLOC_000105	OS01G0112600	Neo-tetraploid rice
XLOC_000167	OS01G0119800	Neo-tetraploid rice
XLOC_000200	OS01G0124100	Neo-tetraploid rice
XLOC_000259	-	Neo-tetraploid rice
XLOC_000374	OS01G0146801	Neo-tetraploid rice
XLOC_000432	OS01G0153700	Neo-tetraploid rice
XLOC_000433	-	Neo-tetraploid rice
XLOC_000537	OS01G0168850	Neo-tetraploid rice
XLOC_000790	-	Neo-tetraploid rice
XLOC_000926	-	Neo-tetraploid rice
XLOC_001426	OS01G0283700	Neo-tetraploid rice
XLOC_001477	OS01G0290901	Neo-tetraploid rice
XLOC_001724	OS01G0327500	Neo-tetraploid rice
XLOC_001732	-	Neo-tetraploid rice
XLOC_001979	OS01G0364450	Neo-tetraploid rice
XLOC_002459	-	Neo-tetraploid rice
XLOC_002771	-	Neo-tetraploid rice
XLOC_003094	EPlOSAG00000022458	Neo-tetraploid rice
XLOC_003238	-	Neo-tetraploid rice
XLOC_003874	-	Neo-tetraploid rice
XLOC_004758	OS01G0861400	Neo-tetraploid rice
XLOC_004879	OS01G0879100	Neo-tetraploid rice
XLOC_004904	-	Neo-tetraploid rice
XLOC_004938	-	Neo-tetraploid rice
XLOC_005793	OS01G0119800	Neo-tetraploid rice
XLOC_005831	OS01G0124100	Neo-tetraploid rice
XLOC_005874	-	Neo-tetraploid rice
XLOC_005894	-	Neo-tetraploid rice
XLOC_006055	OS01G0153700	Neo-tetraploid rice
XLOC_006056	-	Neo-tetraploid rice
XLOC_006145	OS01G0168800	Neo-tetraploid rice
XLOC_006552	-	Neo-tetraploid rice
XLOC_007024	OS01G0283700	Neo-tetraploid rice
XLOC_007278	OS01G0327500	Neo-tetraploid rice
XLOC_007283	-	Neo-tetraploid rice
XLOC_007514	OS01G0364450	Neo-tetraploid rice
XLOC_008005	-	Neo-tetraploid rice
XLOC_008321	-	Neo-tetraploid rice
XLOC_008651	-	Neo-tetraploid rice
XLOC_008674	EPlOSAG00000022458	Neo-tetraploid rice
XLOC_008684	-	Neo-tetraploid rice
XLOC_008801	-	Neo-tetraploid rice
XLOC_009207	-	Neo-tetraploid rice
XLOC_009768	EPlOSAG00000022863	Neo-tetraploid rice
XLOC_010350	OS01G0861400	Neo-tetraploid rice
XLOC_010481	OS01G0879000	Neo-tetraploid rice
XLOC_010500	-	Neo-tetraploid rice
XLOC_010543	OS01G0888200	Neo-tetraploid rice
XLOC_012282	OS10G0359700	Neo-tetraploid rice
XLOC_012471	-	Neo-tetraploid rice
XLOC_013815	OS10G0575401	Neo-tetraploid rice
XLOC_016539	OS11G0111101	Neo-tetraploid rice
XLOC_017355	OS11G0229300	Neo-tetraploid rice
XLOC_018429	-	Neo-tetraploid rice
XLOC_019395	-	Neo-tetraploid rice
XLOC_019451	-	Neo-tetraploid rice
XLOC_019765	OS11G0696600	Neo-tetraploid rice
XLOC_019912	OS11G0111000	Neo-tetraploid rice
XLOC_020139	-	Neo-tetraploid rice
XLOC_020706	-	Neo-tetraploid rice
XLOC_021662	-	Neo-tetraploid rice
XLOC_022655	-	Neo-tetraploid rice
XLOC_022712	-	Neo-tetraploid rice
XLOC_022886	-	Neo-tetraploid rice
XLOC_023024	OS11G0696600	Neo-tetraploid rice
XLOC_023188	-	Neo-tetraploid rice
XLOC_023229	OS12G0118400	Neo-tetraploid rice
XLOC_023420	-	Neo-tetraploid rice
XLOC_023560	-	Neo-tetraploid rice
XLOC_023598	EPlOSAG00000033512	Neo-tetraploid rice
XLOC_023793	OS12G0197200	Neo-tetraploid rice
XLOC_023807	EPlOSAG00000037144	Neo-tetraploid rice
XLOC_023828	-	Neo-tetraploid rice
XLOC_023832	OS12G0204100	Neo-tetraploid rice
XLOC_023941	EPlOSAG00000019610	Neo-tetraploid rice
XLOC_023945	-	Neo-tetraploid rice
XLOC_024270	-	Neo-tetraploid rice
XLOC_024271	EPlOSAG00000043430	Neo-tetraploid rice
XLOC_024665	-	Neo-tetraploid rice
XLOC_024942	OS12G0481700	Neo-tetraploid rice
XLOC_025730	OS12G0584200	Neo-tetraploid rice
XLOC_025759	OS12G0587200	Neo-tetraploid rice
XLOC_025765	OS12G0588400	Neo-tetraploid rice
XLOC_026068	EPlOSAG00000014825	Neo-tetraploid rice
XLOC_026124	EPlOSAG00000002111	Neo-tetraploid rice
XLOC_026267	-	Neo-tetraploid rice
XLOC_026279	OS12G0114900	Neo-tetraploid rice
XLOC_026493	-	Neo-tetraploid rice
XLOC_026625	-	Neo-tetraploid rice
XLOC_026880	-	Neo-tetraploid rice
XLOC_026884	OS12G0197200	Neo-tetraploid rice
XLOC_026901	EPlOSAG00000003437	Neo-tetraploid rice
XLOC_026920	-	Neo-tetraploid rice
XLOC_026922	OS12G0204200	Neo-tetraploid rice
XLOC_027033	EPlOSAG00000019610	Neo-tetraploid rice
XLOC_027035	OS12G0222650	Neo-tetraploid rice
XLOC_027037	-	Neo-tetraploid rice
XLOC_027322	-	Neo-tetraploid rice
XLOC_027696	EPlOSAG00000018491	Neo-tetraploid rice
XLOC_027737	-	Neo-tetraploid rice
XLOC_028824	OS12G0584200	Neo-tetraploid rice
XLOC_028849	EPlOSAG00000040893	Neo-tetraploid rice
XLOC_028851	OS12G0587200	Neo-tetraploid rice
XLOC_028859	OS12G0588400	Neo-tetraploid rice
XLOC_029163	EPlOSAG00000019861	Neo-tetraploid rice
XLOC_029619	OS02G0142060	Neo-tetraploid rice
XLOC_029727	EPlOSAG00000041567	Neo-tetraploid rice
XLOC_030064	-	Neo-tetraploid rice
XLOC_030293	OS02G0223300	Neo-tetraploid rice
XLOC_030714	OS02G0282500	Neo-tetraploid rice
XLOC_030867	-	Neo-tetraploid rice
XLOC_030885	OS02G0310400	Neo-tetraploid rice
XLOC_030904	OS02G0313450	Neo-tetraploid rice
XLOC_030934	OS02G0317500	Neo-tetraploid rice
XLOC_031020	EPlOSAG00000002889	Neo-tetraploid rice
XLOC_031038	-	Neo-tetraploid rice
XLOC_031045	OS02G0435200	Neo-tetraploid rice
XLOC_031047	OS02G0435600	Neo-tetraploid rice
XLOC_031719	OS02G0541900	Neo-tetraploid rice
XLOC_032310	-	Neo-tetraploid rice
XLOC_033618	OS02G0807750	Neo-tetraploid rice
XLOC_033778	OS02G0825850	Neo-tetraploid rice
XLOC_034180	OS02G0142100	Neo-tetraploid rice
XLOC_034215	OS02G0147500	Neo-tetraploid rice
XLOC_034273	EPlOSAG00000041695	Neo-tetraploid rice
XLOC_034620	-	Neo-tetraploid rice
XLOC_034832	OS02G0223200	Neo-tetraploid rice
XLOC_035254	OS02G0282600	Neo-tetraploid rice
XLOC_035417	-	Neo-tetraploid rice
XLOC_035437	OS02G0310400	Neo-tetraploid rice
XLOC_035458	OS02G0313450	Neo-tetraploid rice
XLOC_035488	OS02G0317500	Neo-tetraploid rice
XLOC_035592	OS02G0435200	Neo-tetraploid rice
XLOC_035594	OS02G0435600	Neo-tetraploid rice
XLOC_035608	OS02G0437901	Neo-tetraploid rice
XLOC_035647	OS02G0445300	Neo-tetraploid rice
XLOC_036307	OS02G0541900	Neo-tetraploid rice
XLOC_037281	-	Neo-tetraploid rice
XLOC_038170	OS02G0802301	Neo-tetraploid rice
XLOC_038208	OS02G0807750	Neo-tetraploid rice
XLOC_038361	-	Neo-tetraploid rice
XLOC_038368	OS02G0825700	Neo-tetraploid rice
XLOC_039267	OS03G0207475	Neo-tetraploid rice
XLOC_039379	OS03G0223550	Neo-tetraploid rice
XLOC_040522	OS03G0379500	Neo-tetraploid rice
XLOC_040545	OS03G0382350	Neo-tetraploid rice
XLOC_040956	OS03G0441101	Neo-tetraploid rice
XLOC_041126	OS03G0573750	Neo-tetraploid rice
XLOC_041139	OS03G0575700	Neo-tetraploid rice
XLOC_041153	OS03G0577350	Neo-tetraploid rice
XLOC_041160	-	Neo-tetraploid rice
XLOC_041253	OS03G0596200	Neo-tetraploid rice
XLOC_041323	EPlOSAG00000003066	Neo-tetraploid rice
XLOC_044226	OS03G0223550	Neo-tetraploid rice
XLOC_044227	-	Neo-tetraploid rice
XLOC_044448	-	Neo-tetraploid rice
XLOC_044813	-	Neo-tetraploid rice
XLOC_045352	OS03G0379650	Neo-tetraploid rice
XLOC_045374	OS03G0382350	Neo-tetraploid rice
XLOC_045777	OS03G0441101	Neo-tetraploid rice
XLOC_045947	OS03G0573750	Neo-tetraploid rice
XLOC_045956	OS03G0575700	Neo-tetraploid rice
XLOC_045982	-	Neo-tetraploid rice
XLOC_046086	OS03G0596101	Neo-tetraploid rice
XLOC_046151	-	Neo-tetraploid rice
XLOC_047783	OS03G0818700	Neo-tetraploid rice
XLOC_047840	EPlOSAG00000011383	Neo-tetraploid rice
XLOC_048271	-	Neo-tetraploid rice
XLOC_048437	OS04G0152000	Neo-tetraploid rice
XLOC_048921	-	Neo-tetraploid rice
XLOC_049076	-	Neo-tetraploid rice
XLOC_049459	-	Neo-tetraploid rice
XLOC_049669	OS04G0355401	Neo-tetraploid rice
XLOC_049686	OS04G0359900	Neo-tetraploid rice
XLOC_049693	EPlOSAG00000004058	Neo-tetraploid rice
XLOC_049775	OS04G0375300	Neo-tetraploid rice
T44: Autotetraploid rice
