# Supplementary material for: Re-sequencing and transcriptome analysis reveal rich DNA variations and differential expressions of fertility-related genes in neo-tetraploid rice
Source: PLoS One. 2019 Apr 5;14(4):e0214953. doi: 10.1371/journal.pone.0214953 (PMC6450637; doi:10.1371/journal.pone.0214953)
Supplement: S21 Table — (XLSX) [file pone.0214953.s022.xlsx]

## Sheet: Sheet1
S21 Table The specific mutative and differentially expressed genes in neo-tetraploid rice compared to T44
MSU	RAD	mutated sites	Expession pattern
LOC_Os01g51840	Os01g0716200	non_synonymous_coding and downstream	up
LOC_Os01g51860	Os01g0716400	downstream and itron	up
NA	Os01g0716450	non_synonymous_coding and downstream	up
LOC_Os01g51870	Os01g0716500	non_synonymous_coding	up
LOC_Os01g51920	Os01g0717000	5'UTR, intron and downstream	down
LOC_Os01g52110	Os01g0719100	non_synonymous_coding and frame shift	down
LOC_Os04g20400	Os04g0272200	downstream	down
LOC_Os04g48370	Os04g0572600	non_synonymous_coding and frame shift	up
LOC_Os05g11810	Os05g0208550	non_synonymous_coding,	up
LOC_Os05g32610	Os05g0392400	intron	up
LOC_Os05g44300	Os05g0519300	non_synonymous_coding	down
LOC_Os05g45170	Os05g0527700	non_synonymous_coding	down
LOC_Os06g21550	Os06g0320000	intron	down
LOC_Os06g34790	Os06g0538900	non_synonymous_coding,synonymous_coding and codon_change_plus_codon_deletion	down
NA	Os06g0539066	downstream and synonymous_coding	up
LOC_Os06g34810	Os06g0539100	downstream	up
LOC_Os06g36220	Os06g0556300	stop_gained and non_synonymous_coding	down
LOC_Os06g36380	Os06g0558900	5'UTR, 3'UTR and downstream	down
LOC_Os06g36390	Os06g0559400	synonymous_coding and codon_insertion	down
LOC_Os11g31470	Os11g0513900	non_synonymous_coding	down
NA	Os11g0554200	downstream and synonymous_coding	up
NA	Os11g0558350	downstream	up
LOC_Os11g35410	Os11g0558400	upstream	up
