# Supplementary material for: Re-sequencing and transcriptome analysis reveal rich DNA variations and differential expressions of fertility-related genes in neo-tetraploid rice
Source: PLoS One. 2019 Apr 5;14(4):e0214953. doi: 10.1371/journal.pone.0214953 (PMC6450637; doi:10.1371/journal.pone.0214953)
Supplement: S22 Table — (XLSX) [file pone.0214953.s023.xlsx]

## Sheet: Sheet1
S22 Table The differentially expressed transposons elements (TEs) in neo-tetraploid rice compared to T45
Gene ID	expression in Neo-tetraploid rice	Gene type
LOC_Os11g23170	down	transpons elements
LOC_Os06g28880	down	transpons elements
LOC_Os06g29630	down	transpons elements
LOC_Os06g30700	down	transpons elements
LOC_Os08g22380	down	transpons elements
LOC_Os08g25430	down	transpons elements
LOC_Os12g38660	down	transpons elements
LOC_Os05g13940	down	transpons elements
LOC_Os03g01940	up	transpons elements
LOC_Os04g53750	up	transpons elements
LOC_Os04g48970	up	transpons elements
LOC_Os08g14610	up	transpons elements
