# Supplementary material for: Re-sequencing and transcriptome analysis reveal rich DNA variations and differential expressions of fertility-related genes in neo-tetraploid rice
Source: PLoS One. 2019 Apr 5;14(4):e0214953. doi: 10.1371/journal.pone.0214953 (PMC6450637; doi:10.1371/journal.pone.0214953)
Supplement: S23 Table — (XLSX) [file pone.0214953.s024.xlsx]

## Sheet: Sheet1
S23 Table The differentially expressed ncRNA in neo-tetraploid rice compared to T45
Tracking_id	ref_gene	Expression pattern	gene type
XLOC_003017	EPlOSAG00000045065	down	ncRNA
XLOC_003821	OS01G0735632	down	ncRNA
XLOC_004239	EPlOSAG00000035399	down	ncRNA
XLOC_004261	EPlOSAG00000023747	down	ncRNA
XLOC_005477	EPlOSAG00000035525	down	ncRNA
XLOC_006540	EPlOSAG00000051237	down	ncRNA
XLOC_009853	EPlOSAG00000023747	down	ncRNA
XLOC_012220	EPlOSAG00000034843	down	ncRNA
XLOC_012223	EPlOSAG00000020032	down	ncRNA
XLOC_013449	EPlOSAG00000020099	down	ncRNA
XLOC_014851	EPlOSAG00000010468|EPlOSAG00000034843|EPlOSAG00000045454	down	ncRNA
XLOC_014853	EPlOSAG00000020032	down	ncRNA
XLOC_016074	EPlOSAG00000020099	down	ncRNA
XLOC_016075	EPlOSAG00000034621	down	ncRNA
XLOC_016076	EPlOSAG00000023752	down	ncRNA
XLOC_017685	OS11G0288350	down	ncRNA
XLOC_021143	EPlOSAG00000023289	down	ncRNA
XLOC_021572	EPlOSAG00000003703|EPlOSAG00000041768	down	ncRNA
XLOC_022075	EPlOSAG00000007088	down	ncRNA
XLOC_022954	EPlOSAG00000008428	down	ncRNA
XLOC_025275	EPlOSAG00000019999	down	ncRNA
XLOC_027048	EPlOSAG00000007078	down	ncRNA
XLOC_028355	EPlOSAG00000019999|EPlOSAG00000036399	down	ncRNA
XLOC_032040	OS02G0583900	down	ncRNA
XLOC_036628	OS02G0583900	down	ncRNA
XLOC_037404	EPlOSAG00000023742	down	ncRNA
XLOC_038615	OS03G0122500	down	ncRNA
XLOC_039228	EPlOSAG00000014015	down	ncRNA
XLOC_042517	EPlOSAG00000023757|EPlOSAG00000023758|EPlOSAG00000035288	down	ncRNA
XLOC_047377	EPlOSAG00000023758|EPlOSAG00000038732	down	ncRNA
XLOC_048953	EPlOSAG00000019954|EPlOSAG00000020088	down	ncRNA
XLOC_048958	EPlOSAG00000023756	down	ncRNA
XLOC_051841	EPlOSAG00000008496	down	ncRNA
XLOC_052961	EPlOSAG00000019954|EPlOSAG00000020088	down	ncRNA
XLOC_052962	EPlOSAG00000023756	down	ncRNA
XLOC_052993	EPlOSAG00000016825|EPlOSAG00000020110|EPlOSAG00000020121	down	ncRNA
XLOC_053006	EPlOSAG00000023751	down	ncRNA
XLOC_055753	EPlOSAG00000008496|EPlOSAG00000019866	down	ncRNA
XLOC_058445	EPlOSAG00000002831	down	ncRNA
XLOC_058627	EPlOSAG00000003861	down	ncRNA
XLOC_059887	EPlOSAG00000020010	down	ncRNA
XLOC_061169	EPlOSAG00000020021	down	ncRNA
XLOC_062158	EPlOSAG00000005231	down	ncRNA
XLOC_062248	EPlOSAG00000003861	down	ncRNA
XLOC_065202	EPlOSAG00000005029	down	ncRNA
XLOC_065498	EPlOSAG00000021660	down	ncRNA
XLOC_068986	EPlOSAG00000034761	down	ncRNA
XLOC_069007	EPlOSAG00000004847	down	ncRNA
XLOC_069464	EPlOSAG00000018731	down	ncRNA
XLOC_069465	EPlOSAG00000010002	down	ncRNA
XLOC_072481	EPlOSAG00000051036	down	ncRNA
XLOC_076008	EPlOSAG00000020077	down	ncRNA
XLOC_079077	EPlOSAG00000034955	down	ncRNA
XLOC_079078	EPlOSAG00000051033	down	ncRNA
XLOC_079677	EPlOSAG00000008110	down	ncRNA
XLOC_079883	EPlOSAG00000023327	down	ncRNA
XLOC_081279	EPlOSAG00000018206	down	ncRNA
XLOC_081587	EPlOSAG00000016602	down	ncRNA
XLOC_082402	EPlOSAG00000010469|EPlOSAG00000023754|EPlOSAG00000034955|EPlOSAG00000045465	down	ncRNA
XLOC_082404	EPlOSAG00000020065	down	ncRNA
XLOC_082952	EPlOSAG00000008110	down	ncRNA
XLOC_082963	EPlOSAG00000028724	down	ncRNA
XLOC_084600	EPlOSAG00000047740	down	ncRNA
XLOC_084607	EPlOSAG00000022280	down	ncRNA
XLOC_085787	EPlOSAG00000015810	down	ncRNA
XLOC_085976	EPlOSAG00000041331|EPlOSAG00000044855	down	ncRNA
XLOC_087160	EPlOSAG00000022280	down	ncRNA
XLOC_088777	EPlOSAG00000007851|EPlOSAG00000010164|OS09G0436450	down	ncRNA
XLOC_010833	EPlOSAG00000029801	up	ncRNA
XLOC_010952	EPlOSAG00000040470	down	ncRNA
XLOC_010956	EPlOSAG00000040469	down	ncRNA
XLOC_010961	EPlOSAG00000035883	down	ncRNA
XLOC_011059	EPlOSAG00000032403	down	ncRNA
XLOC_015319	EPlOSAG00000033272	down	ncRNA
XLOC_016153	EPlOSAG00000020486	down	ncRNA
XLOC_017190	EPlOSAG00000002629|EPlOSAG00000048532	down	ncRNA
XLOC_017570	EPlOSAG00000032018	down	ncRNA
XLOC_018101	EPlOSAG00000014197	down	ncRNA
XLOC_018370	EPlOSAG00000006168	down	ncRNA
XLOC_018749	EPlOSAG00000016968|EPlOSAG00000041717	down	ncRNA
XLOC_020573	EPlOSAG00000028767	down	ncRNA
XLOC_020586	EPlOSAG00000029192	down	ncRNA
XLOC_025453	EPlOSAG00000040261	down	ncRNA
XLOC_025531	OS12G0559250	down	ncRNA
XLOC_028604	EPlOSAG00000009442	down	ncRNA
XLOC_032410	OS02G0635400	down	ncRNA
XLOC_032819	EPlOSAG00000008516|EPlOSAG00000019877	down	ncRNA
XLOC_037405	EPlOSAG00000008516	down	ncRNA
XLOC_038517	EPlOSAG00000041250	down	ncRNA
XLOC_041098	EPlOSAG00000051151	down	ncRNA
XLOC_048873	EPlOSAG00000000377	down	ncRNA
XLOC_052137	EPlOSAG00000053134	down	ncRNA
XLOC_053470	EPlOSAG00000028241	down	ncRNA
XLOC_055214	EPlOSAG00000038166	down	ncRNA
XLOC_056507	EPlOSAG00000003366	down	ncRNA
XLOC_058353	EPlOSAG00000052793	down	ncRNA
XLOC_059679	OS05G0588750	down	ncRNA
XLOC_062472	EPlOSAG00000022474	down	ncRNA
XLOC_063162	EPlOSAG00000033651	down	ncRNA
XLOC_065777	OS06G0547201	down	ncRNA
XLOC_069557	OS06G0547201	down	ncRNA
XLOC_070188	EPlOSAG00000000164	down	ncRNA
XLOC_078966	OS08G0237500	down	ncRNA
XLOC_079003	EPlOSAG00000011309	down	ncRNA
XLOC_079025	EPlOSAG00000031161|EPlOSAG00000038827	down	ncRNA
XLOC_079373	EPlOSAG00000010540	down	ncRNA
XLOC_079928	EPlOSAG00000039541	down	ncRNA
XLOC_082337	EPlOSAG00000011309	down	ncRNA
XLOC_084606	EPlOSAG00000050580	down	ncRNA
XLOC_084731	OS09G0124166	down	ncRNA
XLOC_084860	EPlOSAG00000045528	down	ncRNA
XLOC_085379	EPlOSAG00000014466	down	ncRNA
XLOC_087967	EPlOSAG00000014466	down	ncRNA
