# Supplementary material for: Re-sequencing and transcriptome analysis reveal rich DNA variations and differential expressions of fertility-related genes in neo-tetraploid rice
Source: PLoS One. 2019 Apr 5;14(4):e0214953. doi: 10.1371/journal.pone.0214953 (PMC6450637; doi:10.1371/journal.pone.0214953)
Supplement: S24 Table — (XLSX) [file pone.0214953.s025.xlsx]

## Sheet: Sheet1
S24 Table. The specific expressed genes in neo-tetraploid rice and T45.
Tracking_id	ref_gene	Expression
XLOC_069784	-	autotetraploid rice
XLOC_071671	OS07G0201300	autotetraploid rice
XLOC_072197	OS07G0283600	autotetraploid rice
XLOC_075141	OS07G0201300	autotetraploid rice
XLOC_075721	OS07G0283600	autotetraploid rice
XLOC_076282	-	autotetraploid rice
XLOC_079587	-	autotetraploid rice
XLOC_079892	-	autotetraploid rice
XLOC_080462	-	autotetraploid rice
XLOC_082777	-	autotetraploid rice
XLOC_082879	-	autotetraploid rice
XLOC_082923	-	autotetraploid rice
XLOC_083995	-	autotetraploid rice
XLOC_084723	OS09G0122500	autotetraploid rice
XLOC_085133	-	autotetraploid rice
XLOC_085313	-	autotetraploid rice
XLOC_085379	EPlOSAG00000014466	autotetraploid rice
XLOC_087080	-	autotetraploid rice
XLOC_087196	-	autotetraploid rice
XLOC_087750	-	autotetraploid rice
XLOC_087967	EPlOSAG00000014466	autotetraploid rice
XLOC_089723	-	autotetraploid rice
XLOC_000068	OS01G0108400	Neo-tetraploid rice
XLOC_003017	EPlOSAG00000045065	Neo-tetraploid rice
XLOC_003821	OS01G0735632	Neo-tetraploid rice
XLOC_003993	-	Neo-tetraploid rice
XLOC_004092	-	Neo-tetraploid rice
XLOC_004174	OS01G0780900	Neo-tetraploid rice
XLOC_005685	-	Neo-tetraploid rice
XLOC_005691	-	Neo-tetraploid rice
XLOC_005816	-	Neo-tetraploid rice
XLOC_006540	EPlOSAG00000051237	Neo-tetraploid rice
XLOC_006542	-	Neo-tetraploid rice
XLOC_009557	-	Neo-tetraploid rice
XLOC_009677	-	Neo-tetraploid rice
XLOC_009763	OS01G0780900	Neo-tetraploid rice
XLOC_012117	-	Neo-tetraploid rice
XLOC_012849	-	Neo-tetraploid rice
XLOC_012977	OS10G0463200	Neo-tetraploid rice
XLOC_014979	-	Neo-tetraploid rice
XLOC_015512	-	Neo-tetraploid rice
XLOC_015816	OS10G0493300	Neo-tetraploid rice
XLOC_016467	OS11G0100800	Neo-tetraploid rice
XLOC_016839	OS11G0155350	Neo-tetraploid rice
XLOC_016919	-	Neo-tetraploid rice
XLOC_016993	OS11G0175800	Neo-tetraploid rice
XLOC_017057	-	Neo-tetraploid rice
XLOC_017076	-	Neo-tetraploid rice
XLOC_017621	-	Neo-tetraploid rice
XLOC_017652	OS11G0280600	Neo-tetraploid rice
XLOC_017664	OS11G0282700	Neo-tetraploid rice
XLOC_017680	OS11G0285932	Neo-tetraploid rice
XLOC_017685	OS11G0288350	Neo-tetraploid rice
XLOC_017696	-	Neo-tetraploid rice
XLOC_017745	OS11G0297000	Neo-tetraploid rice
XLOC_018063	-	Neo-tetraploid rice
XLOC_018085	-	Neo-tetraploid rice
XLOC_018090	-	Neo-tetraploid rice
XLOC_018130	-	Neo-tetraploid rice
XLOC_018176	OS11G0430100	Neo-tetraploid rice
XLOC_018203	OS11G0434800	Neo-tetraploid rice
XLOC_018230	OS11G0438000	Neo-tetraploid rice
XLOC_018241	OS11G0439300	Neo-tetraploid rice
XLOC_018269	OS11G0444400	Neo-tetraploid rice
XLOC_018346	OS11G0459400	Neo-tetraploid rice
XLOC_018352	OS11G0460700	Neo-tetraploid rice
XLOC_018365	OS11G0462900	Neo-tetraploid rice
XLOC_018456	-	Neo-tetraploid rice
XLOC_018747	OS11G0539600	Neo-tetraploid rice
XLOC_018785	OS11G0545300	Neo-tetraploid rice
XLOC_018786	EPlOSAG00000020330	Neo-tetraploid rice
XLOC_019574	-	Neo-tetraploid rice
XLOC_019994	-	Neo-tetraploid rice
XLOC_020341	OS11G0170900	Neo-tetraploid rice
XLOC_020371	OS11G0175800	Neo-tetraploid rice
XLOC_020468	-	Neo-tetraploid rice
XLOC_021075	-	Neo-tetraploid rice
XLOC_021115	OS11G0280600	Neo-tetraploid rice
XLOC_021124	OS11G0282700	Neo-tetraploid rice
XLOC_021133	OS11G0285000	Neo-tetraploid rice
XLOC_021143	EPlOSAG00000023289	Neo-tetraploid rice
XLOC_021151	-	Neo-tetraploid rice
XLOC_021177	OS11G0294800	Neo-tetraploid rice
XLOC_021188	OS11G0297000	Neo-tetraploid rice
XLOC_021244	-	Neo-tetraploid rice
XLOC_021278	-	Neo-tetraploid rice
XLOC_021299	-	Neo-tetraploid rice
XLOC_021325	-	Neo-tetraploid rice
XLOC_021356	-	Neo-tetraploid rice
XLOC_021360	-	Neo-tetraploid rice
XLOC_021374	-	Neo-tetraploid rice
XLOC_021382	-	Neo-tetraploid rice
XLOC_021441	EPlOSAG00000029375	Neo-tetraploid rice
XLOC_021454	OS11G0439300	Neo-tetraploid rice
XLOC_021485	OS11G0444400	Neo-tetraploid rice
XLOC_021566	OS11G0459400	Neo-tetraploid rice
XLOC_021572	EPlOSAG00000003703	Neo-tetraploid rice
XLOC_021585	OS11G0462850	Neo-tetraploid rice
XLOC_021599	OS11G0465200	Neo-tetraploid rice
XLOC_021695	-	Neo-tetraploid rice
XLOC_021984	OS11G0539600	Neo-tetraploid rice
XLOC_022030	OS11G0545300	Neo-tetraploid rice
XLOC_022098	-	Neo-tetraploid rice
XLOC_022830	-	Neo-tetraploid rice
XLOC_023106	OS12G0100700	Neo-tetraploid rice
XLOC_024598	OS12G0425800	Neo-tetraploid rice
XLOC_025131	OS12G0505800	Neo-tetraploid rice
XLOC_025526	OS12G0558400	Neo-tetraploid rice
XLOC_025527	-	Neo-tetraploid rice
XLOC_025599	OS12G0568100	Neo-tetraploid rice
XLOC_026170	OS12G0100700	Neo-tetraploid rice
XLOC_027048	EPlOSAG00000007078	Neo-tetraploid rice
XLOC_028230	-	Neo-tetraploid rice
XLOC_028609	OS12G0558400	Neo-tetraploid rice
XLOC_028610	-	Neo-tetraploid rice
XLOC_028696	OS12G0568100	Neo-tetraploid rice
XLOC_029299	-	Neo-tetraploid rice
XLOC_029312	-	Neo-tetraploid rice
XLOC_029574	-	Neo-tetraploid rice
XLOC_031475	EPlOSAG00000002955	Neo-tetraploid rice
XLOC_031745	EPlOSAG00000003993	Neo-tetraploid rice
XLOC_031783	-	Neo-tetraploid rice
XLOC_031797	-	Neo-tetraploid rice
XLOC_032040	OS02G0583900	Neo-tetraploid rice
XLOC_032041	-	Neo-tetraploid rice
XLOC_032045	EPlOSAG00000033037	Neo-tetraploid rice
XLOC_032409	OS02G0635300	Neo-tetraploid rice
XLOC_032483	-	Neo-tetraploid rice
XLOC_032492	OS02G0648900	Neo-tetraploid rice
XLOC_032878	-	Neo-tetraploid rice
XLOC_033885	-	Neo-tetraploid rice
XLOC_036339	EPlOSAG00000003993	Neo-tetraploid rice
XLOC_036342	-	Neo-tetraploid rice
XLOC_036386	-	Neo-tetraploid rice
XLOC_036628	OS02G0583900	Neo-tetraploid rice
XLOC_036630	-	Neo-tetraploid rice
XLOC_036632	EPlOSAG00000035017	Neo-tetraploid rice
XLOC_036853	-	Neo-tetraploid rice
XLOC_036998	EPlOSAG00000037938	Neo-tetraploid rice
XLOC_037084	OS02G0648900	Neo-tetraploid rice
XLOC_037464	-	Neo-tetraploid rice
XLOC_040068	-	Neo-tetraploid rice
XLOC_043062	EPlOSAG00000018095	Neo-tetraploid rice
XLOC_043217	OS03G0855700	Neo-tetraploid rice
XLOC_047917	-	Neo-tetraploid rice
XLOC_047918	-	Neo-tetraploid rice
XLOC_048078	OS03G0855700	Neo-tetraploid rice
XLOC_048777	EPlOSAG00000008838	Neo-tetraploid rice
XLOC_049446	-	Neo-tetraploid rice
XLOC_050824	-	Neo-tetraploid rice
XLOC_051465	OS04G0604500	Neo-tetraploid rice
XLOC_052810	OS04G0206200	Neo-tetraploid rice
XLOC_052907	-	Neo-tetraploid rice
XLOC_053415	-	Neo-tetraploid rice
XLOC_054756	-	Neo-tetraploid rice
XLOC_055212	-	Neo-tetraploid rice
XLOC_055400	OS04G0604500	Neo-tetraploid rice
XLOC_056389	OS05G0128900	Neo-tetraploid rice
XLOC_056840	-	Neo-tetraploid rice
XLOC_056862	OS05G0189425	Neo-tetraploid rice
XLOC_057021	OS05G0210700	Neo-tetraploid rice
XLOC_057319	-	Neo-tetraploid rice
XLOC_057549	EPlOSAG00000030146	Neo-tetraploid rice
XLOC_057696	OS05G0318300	Neo-tetraploid rice
XLOC_057880	OS05G0348100	Neo-tetraploid rice
XLOC_057891	OS05G0349400	Neo-tetraploid rice
XLOC_057997	-	Neo-tetraploid rice
XLOC_058020	OS05G0366200	Neo-tetraploid rice
XLOC_058129	-	Neo-tetraploid rice
XLOC_058445	EPlOSAG00000002831	Neo-tetraploid rice
XLOC_058535	OS05G0439200	Neo-tetraploid rice
XLOC_058547	OS05G0441500	Neo-tetraploid rice
XLOC_058584	OS05G0447800	Neo-tetraploid rice
XLOC_058627	EPlOSAG00000003861	Neo-tetraploid rice
XLOC_059986	OS05G0128900	Neo-tetraploid rice
XLOC_060179	-	Neo-tetraploid rice
XLOC_060650	OS05G0210700	Neo-tetraploid rice
XLOC_060657	-	Neo-tetraploid rice
XLOC_060875	OS05G0247400	Neo-tetraploid rice
XLOC_061197	OS05G0297800	Neo-tetraploid rice
XLOC_061308	-	Neo-tetraploid rice
XLOC_061335	OS05G0318300	Neo-tetraploid rice
XLOC_061518	OS05G0348100	Neo-tetraploid rice
XLOC_061623	-	Neo-tetraploid rice
XLOC_061645	OS05G0366200	Neo-tetraploid rice
XLOC_061853	-	Neo-tetraploid rice
XLOC_062067	OS05G0426033	Neo-tetraploid rice
XLOC_062158	EPlOSAG00000005231	Neo-tetraploid rice
XLOC_062173	OS05G0441500	Neo-tetraploid rice
XLOC_062178	EPlOSAG00000032557	Neo-tetraploid rice
XLOC_062214	OS05G0447800	Neo-tetraploid rice
XLOC_062248	EPlOSAG00000003861	Neo-tetraploid rice
XLOC_064555	-	Neo-tetraploid rice
XLOC_064765	-	Neo-tetraploid rice
XLOC_064767	-	Neo-tetraploid rice
T45: Autotetraploid rice
