# Supplementary material for: Re-sequencing and transcriptome analysis reveal rich DNA variations and differential expressions of fertility-related genes in neo-tetraploid rice
Source: PLoS One. 2019 Apr 5;14(4):e0214953. doi: 10.1371/journal.pone.0214953 (PMC6450637; doi:10.1371/journal.pone.0214953)
Supplement: S25 Table — (XLSX) [file pone.0214953.s026.xlsx]

## Sheet: Sheet1
S25 Table The specific mutative and differentially expressed genes in neo-tetraploid rice compared to T45
MSU	RAD	muated sites	Expression pattern
LOC_Os01g51754	Os01g0715400	synonymous_coding	up
LOC_Os01g51840	Os01g0716200	downstream and intron	up
LOC_Os01g51850	Os01g0716300	downstream	up
LOC_Os01g52110	Os01g0719100	non_synonymous_coding and frame shift	down
LOC_Os04g48370	Os04g0572600	non_synonymous_coding and frame shift	up
LOC_Os05g12000	Os05g0210700	non_synonymous_coding and stop_gained	down
LOC_Os05g32610	Os05g0392400	intron	up
LOC_Os05g45170	Os05g0527700	non_synonymous_coding	down
LOC_Os06g36220	Os06g0556300	stop_gained and non_synonymous_coding	down
LOC_Os06g39912	Os06g0601100	downstream	up
LOC_Os11g31470	Os11g0513900	non_synonymous_coding	down
LOC_Os11g35870	Os11g0565400	downstream	up
