# Supplementary material for: Re-sequencing and transcriptome analysis reveal rich DNA variations and differential expressions of fertility-related genes in neo-tetraploid rice
Source: PLoS One. 2019 Apr 5;14(4):e0214953. doi: 10.1371/journal.pone.0214953 (PMC6450637; doi:10.1371/journal.pone.0214953)
Supplement: S26 Table — (XLSX) [file pone.0214953.s027.xlsx]

## Sheet: Sheet1
S26 Table. The differentially expressed fertility related genes with specific mutations in neo-tetraploid rice compared to parents.
MSU	RAD	Function	Expression pattern
LOC_Os01g51840	Os01g0716200	unknown	up
LOC_Os01g52110	Os01g0719100	E3 ubiquitin-protein ligase	down
LOC_Os04g48370	Os04g0572600	DNA-directed RNA polymerase IV subunit 1	up
LOC_Os05g32610	Os05g0392400	SNF2 domain-containing protein	up
LOC_Os05g45170	Os05g0527700	unknown	down
LOC_Os06g36220	Os06g0556300	unknown	down
LOC_Os11g31470	Os11g0513900	unknown	down
